# Supplementary material for: Genomic insights into Wnt signaling in an early diverging metazoan, the ctenophore Mnemiopsis leidyi
Source: EvoDevo. 2010 Oct 4;1:10. doi: 10.1186/2041-9139-1-10 (PMC2959043; doi:10.1186/2041-9139-1-10)
Supplement: Additional file 2 — Genomic contigs of Wnt pathway components. Text file containing genomic contigs of additional Wnt components that were identified in silico. Also listed are the Genscan predictions of protein sequences. [file 2041-9139-1-10-S2.txt]

>c600800006.Contig20:72000-88000 (LRP5/6) TCTTATAGGTCAATCCTTGTCACATGGACACATGATGGTAAACATTTCCTACTCCTCTCC ACGGATTCTGACGTCAACAAGAAGTAATTAGTAATAGTAAAGCAAACTTGAAATTTAAAA GCCAACTTTACGAGATAATGAAGTATTCTACCCCAGAGTGTATGCGATACGATGGGAGTG CTCGGTACACGATCTCTAACAAGGATTCTGCCCTGGTGTTTCCATTTAGGATGCGAGTTT TCCAGGTATGTACAATATATATCTGCTATATAATATAATATAAATATATATTATATATTA TTATTATTATAGTCTCACTGTTTTCCAGGTATGTACAATATATATCTGCTATATAATATA ATATAAATATATAATTTGACGGCTACTGTAGCGAAATTTGCCGACAGATCTAAACTCGAA TGATACCTTTCCACTCTCAGGATCGGGTGTATTGGAGGGAGAAAGATGGGGCGGTGAAGT TTGCTAACAAGTTCACCGGCAACCAGTTCATGACGGTACCGGTTGTCAGTGAGGGAGGTG AGAAGCTTGCGGAGGGAACCGGGCTCCGGATATATCATCCCGTCATCCAGCCGGAGTCTA CTCCCAGGTCGGTGTCTACAATTAAGTGTATTCGATAAAATGTTTTAACAGTGTCTACAA CTATGTGTCTACAATGAAATATTTTAATCCTCAATAATATTCATTATTCAGAACTTTGCT TTTTGAGCAAGGTGGGAATTGTCCCAGCCGCTGCCAGTAAACCCTAACTCTCTGCAGGTG CCGACCAGGACTGTGCTCTAAATCTGCGTTGTGTCTGCCGGTCCCGGACGGTTACCAGTG TGCTTGTGCCACTGGCTACAGTCTTTTACCGGACAACTTCAACTGTGCTTACAGTACGTT TTTTCTTTGCAGCTTCTAGTCAATTGCAGCTTCTAGTCTATTATCTTAGTGATGTGTTTT ATTATTGATTATTTCACACATTTGAAGATTCGTTTTTGATGTTTCAATTTATTTTATCAT ACCATTATTTAGTCCAGAAACATAAAGTTCATGTCTTCTTCAGCGATGGACACCTTCGCA ATAGTTGCTATGAAAGAGATGATTACGAAGACAGCTCTTGAGCCCCCTTGAGCCGGTGTT GCAACCCATCACTTTCAAACATGACAAATACCTGGTTTGTTTGTTTGTTTGTTTGTTTGT TTGTTTGTTTGTTTGTTTTTGTTTGTTTGTTTGTTTGTTTGTTTGTTTTTGTTTGTTTGT TTGTTTGTTTGTTTGTTTGTTTGTTTGTTTGttcttGTTTGTTTGTTTGttttgtttttg tttGtttGTTTGTTtgtttgtttGtttGTTTGTTTGTTTGttgttGTTTGTTTGTTTGtt tGTTTGttttttGtttGTTTGTTTGtttGttGTTTGTTTGTTTGTTTgtttGTTTgttct tgtttgtttgtttGtttgtttGtttttGtttGTttGtttGtttgtttgtttGtttgtttG tttgtttNNNNNNNNNNtttGtttgTTTTTTGTTTGTTTGTTTGTTTGTTTGTTTGTTTG TTTGTTTGTTTGTTTGTTTGTTTGTTTGTTGTTTTTTTTTCTGTTTTGTATATGTAAATA AATTAAGCTTAATTTTGTGAAATATTCATGACGAGATGGTGAATCCGAAATTTTGCAACA AAATTGGAACCACTTGGGACAAAATTGGGACAGTTTTGGGACAGTTGTATTTGGGTCAAA TTTCATTCTCTCGCGACTTGTGAAGGTTGAATATGATAAAAAGGGACAATGTAAAGAGGA CCTGATCTTTGGTAGTCCGAAATGACGCCCCAGATCCCAGAATGAACAAAATTGAACAAT TTTTTGAAAGTTCCCGACATGTCCCAAAACCGATTGATTTAGGTTTGTATCGAACTAACA AGTGTCCCTGCAAATTTTGGAGGCCCTTGTTCGTCTAAAACGTTCACAATGGCCTGGTTC CAAAATTGTCCCAAGTTTTCTCCTGAGTATCCTGATTTTTGGAACCAAACTTGGGACAGT GATTGTCAACGTTCTAGACGATCCAGGGCCTTAAAAATTTGCAGGGACACTTGTTAAATC GATACAAACCTTAATCAATCGGTTTTGGGACATTTCGGGAACTTTCAAAAAATTGTTCAT TTTTGTTCATTCCGTTCATTTTGGGAGTTTGGGGTATGATATTTGCTAGTTGCGTATAAA ATGCCCTTTATATACCCAGTACCTATCATATTCAATCAGAGAAAATCGCAGGAATCCGTT CTGGGGTCCTAATTCACTGTCCCAATTTGGTTCCAACTTTTGGATTCATCTACTGTTCAT GACTAGCAATATAAAAAAATAAGGCAATAAAAACAACTATTGTAACTATTGACAACTATT GACAACAATTGACACCCACGTCATCCCAGGAAGGAACGTTCTGGTCGGTGGACTTCCACG AAAACTGGGTCTACTACAACACCTTGTCCAACAACATCTCGCAGATCAGCATCAGGAAGA TGCTCTTTGACGGCCGTGATTCCAAGGTATTTGTTGTTATGTGACGAGAACTCTGCCGTT GGACTTAAACCTCCTTTTAATTTCCTTGTTGAGCACATGATGGTGGGCCAAGCACGTGAC AGACTGTGCATATAGGCTTAGTTGCCTTTCCTAGCTATCTTTAGCACTTTTCGTGTTACG TCTCTTAAAAACTAAAATTAGCATCAATAGATACTGCTTAATAACTGATTCTATCGTCCG TGATTCTCTATAAGAATATTCGAATGCTGGACTATTTGTCCAGAACCCCCCCACTCTCAA GGACACATCTAACATTTAACCAGATATTATACAAGGTAGTAGTTAATGAAAAGTCGTACG GGGGCCTATCAATAGACTGGCTGAATGAGAAGATTTATTGGTCCAGTGCTGAGACAGTGA GTGTCGGAGAGTTGGACGGTTCGGTTCACACCACCCTCCTCCAGAAGGAGGGCTTTAACT TCCGGTTTGTTGGTTATCAATTTCTTCTACTGTACCAGTTATTATAGTTAGTAGTATAGT TAGTTGTATATTTAGTATTATATTTAGTAGTATAGTTAGTAGTATATTTATTAGTATAGC TATTATAGTTAGTAGTATAGTTAGTAGTATAGTTAGTGGTATAGTTAGTAGTATAGTTAT TAGTATAGTTAGTATTATAGTTAGTAGTATAGTTAGTAGTATAGTTAGTGGTATAGTTAG TAGTATAGTTATTAGTATAGTTAGTAGTATAGTTAGTAGTATAGTTAGTTATTAGTATAG TTAGTAGTATAGTTAGTAGTATAGTTATTATAGTTATTAGTATAGTTAGTAGTATAGTTA GTAGTATAGTTAAATTTAGTATAGTTTGTTGGTAGTATAGTTATTAGCATAGTTAGTAGT ATAGTTAGTTAGTAGTATAGTTATTAGTATAGTTATTAGTATAGTTAGTTAGTAGTATAG TTGTTATAGTAAGAAGTATAGTTAGTAGTATAGTTAGCAGTCTAGTTATTATAGTTATTA TAGTTATTAGTATAGTTAGTTGTATGTTGCGGGCTTGTGGTTAATTACGATCGAATGCAG TCTCAGTCTTCTATTAAACTTATATTTGTTATATTAAACTATATTTGTTATATTAAGCTA CATTTGTTATATTAAACTATATTTGTTATATTAAACTTATATTCGTAGCCATTGTATTGT ACTGCAACTAACTATAACCACTATGCTTTAAATATATAGTTAAATAATAATCACACCATG CTCCAGGGATATCTTGGTAGATCCCTGTAACGGTTACATCTACTTGGCTGCTTTAGGACG GGGTATTTACCGTTGTTCCATGGATGGTGACATATCCAGCTTCACCGAGATCGTCAGTTT AGGACCCGAAAGCATGCCCTCTGGATTGACTCTAGACAGGGACATCGGAGCGTAAGTTCT GCTTGTGATTTTCAGTGTCTTGATATTGTATCATATTTCATCTTTCACTCATTAATCAAC AGGAAAAACTTCCCGAATCCAAACGTTCCCAAATTCCAGATTGTTCTACGCCAACAAGAA CTCTATCTACAAGCTGACGCTCTACCACACTGAACCCACTCCGGAACCCATCGTTCACCG TCCCCAGGGTGTCAACATCAAGTCTCTAGATGTTTGGGGCCGAGACAAGATCATTTGGAC TGAGAGTTATCTTGTCCATCATCTTGATAATTCCAAGTCGCTCGATAGAATCGCTGCTAT GCCTAAGTTAGGTCTGTGACTCCTGTTTTTATGTAAATTCTTTCAAATCTGTGCAGTGTG TAAAATGGCTTAGCCATAAAAATAAAAGTTTCCACATTTACGTTATTATCACTAACGTCC AATTGTCCAAACAAATTAAAACCAACAACTTGAATATGTAAATAAGTTAACCTTACATTT TTTTCAGGAAGTACAGGGTCCCAGGTCCAAGTTATCAGAGAGGACATCAAGAAGACCACG TTCGGTATCAAGGTGTCCCCCAAGAGAGACAGTGTCTGTCAGGGTCTGCTGGGAGCTAAC CCTTGTTCGGACAACCAGTGTTCCCACATGTGTCTTCAGAGTCAGGTCAGCCCTTATCCT CTCAATTCTTTGGTTCTTGCACCAttTTTCCACTATTTGTTGTTAAACTTTTGGTTGCAT TTCCTATTCCTAAGTTTTCGTTAATTGCCAATCTGTAATCGTCTATCCGGGTGACGGGTC GGTAATTGAAAAATAATTAACTACCTCTCTCTTCCACCAGGTGTCAGGTTCTAAGGATCA CCCCAAGAAGGGGTACCGCTGTGTTTGTCCCACCGGCTACGCTCTCAGAGAGAACTCAAC CACGCAGTGCGCCGACGGTACGTGCGTTGTCACGTGCGTTGTCACGTGATAACGATGGTC GAACTTGATTGGGCCTCAATAGCTGTCTTTTTACAGCTTATATAATTATTATTTTTGTCG TGCCTTCAGTAACATTTCTGTGATTTCCCTTAACATTACTTTTTGTTGAATCAACATTTG AAAGGCAACTAACCCTGCAGAAATAGCACAGTATCTGGTCTACAACCCACAAAGTGGCAT ACAAACAGTTTCCTTGGACACGAACTTCCTGACTCCTATAAAGGGGCCTCCCAACATGTC CTTTAAGGTCAGATAAAGTTTTTATCATTAGACAGAGAGCACTGTCGACCACCTGACACG CGCCTGAGTACCACGTGGTACCCACGCGCACTCGTCACGTGACCATGTGCCAGCCAATCA TAGCGCGCAGAGCGTGCTCCTCTGTGGAGGAGAGAGCAAACATTGACTTTCAACTTATAA GAGTCAATAAGCATACTTATCATTCTAAATACCGCGAATTAACCGTGAAAGCAGCTTTCA ATTTAGACTATTTAGATTTAATGATTGAAATCAGGGAAGTATTATATGATGGTACTCTTA GTTTAATGTAAATCTTTTAGGGTTTATTTAATTGCAGTAATCAGTTCCTGTGTTTAATAA CTCTTTGAATTTTACTCTAGCGCATTTTCGTGTCAAACTTTATAATTTCATTCAAATAGA TATAAATCTTTAGGTTAACTGGTTTATTGATAAACTTCAAACCATCTCTAGGTTACTTCG TTTGACATCGATGCTAAGAACAATCTTGTTTACTACTGCTATGGCAACCCCAATAAGTTT GAAGTTCGGGGCCTATTTGACGAATCAGGTGCGTTCTCACAATCTCACATTCCGTCTGCA GTTAATCACTAAACAGGGGTAAAGTTCTCACATTCCGTCTGCAGTTAATCACTAAACAGG GGTAAAGTTCTCACATTCCGTCTGCAGTTAATTACTAAACAGTGGTAAAGTTCTCACATT CCGTCTGCAGTTAATTACTAAACAGGGGTAAAGTTCTCACATTCCGTCTGCAGTTAATTA CTAAACAGGGGTAAAGTTCTCACATTCCGTCTGCAGTTAATCACTAAACAGGGGTAAAGC ACTCACCGTTAACTCAGTAGAATTAACCAAATATCGTGGTTATTATACCACTCTTTCCCA TGTTTGTGCATAGTGTATTCCAAATTCTTCGCAATGTACCTAGAGTCCTAGAGCTATATT TTATAGCTTTGGCATGGCATGTTTCATGAATTGCTCTGCAAGTAAACTTTAGGATGATCA AGTTGAAATGAGGAATTCGGAATTCCTAAAAGCGTGCATTAAAATGTCCTAACTATATAG TCCCTATAATTAACTAAAATTTAACAGGGGACGTAACTGCACTACCTATCTACACAACAC AGTGCAGTGGGATGGCAGTCGAGTGGATAACAAACAAACTGTACGTTGTTGACAGAGCCC AAGGTCAGTGCCTCTTTTATTAGGATAAATGAAATTAGCATTAGATTTGAGGTGTAAATT CCCCAAATTCCTTTTAATGCTAGCTACTCTGTTCCATCCCGTGACAAGAAGGATAATTTA AAGAGACATGACTATTGCAGTCAATAAGCCAATGGATATAAATCCCTATTCTCAAACAAA TTGTATGAAGATTATCTTTATCTTTATGTTTATCATGCAACCTATCACCATCTAAACCTC CCCACACAGGTCTAATCTTGGTGGTGAACCTCGACAAGCCCTACCTGACAAAGTCGATAG TACACAAGCTGAACAACCCGCTCGACGTGGTGGTACATCCGAGAAAGGGCAAGATCTACT GGATACTGGAGTCCCACAGTATCATGTCCACCAACATGGATGGCACTGATGTTATCGAGG TAGATCTATGTTGTGTTTATCTTTGAAATTGAGAAAGCTCCATTCTCATGTTGTAAGATC ATTTGAGTTTGTCTCTTTTGTCATTTTGCTATCCTCGGAGCACAGGACCGTCATCTCTGG CATCTAAAACATGATCTTTCAGACGATAGTGTCCGTAGCTAAAGGACCTGGTGACCGGAC TCTCACCTTCGACGACTCCACCACCCAGATGTTCATAGACTTCACCACGGACCACCTCTA CTGGACGGAGAACGTCCACCAGAGTGGGGTGGGCTTCCTGGGTCTCATCAAACGTGTCGA CCTGACCAACAAGGACGCCGAAACTATCCTAGAGATGCGGCAAACCCCCCTGGCGGGCGC CACCATGATCAACAACAACATCTACTTCACGGACCTGCAGGACGGCCGGCTGTACCGCAA GGAGGGAGCCACTAACGGGACGTTCCTCTTGACGACGTCTAGTGGGAGTTTCCTCCTGTC TTCCCAGTCCCAACCTCAGCTCCTGGAGGATCCTTGTGCAGTGGATAACGGGGGGTGTTC TGACTTCTGTCTCTTGGATAGTCTCACTCGATACAGGTTAGACTTTTTACTGTGCGTTCT TTCCTGAATTTTTGAATAATTGTTGTCCAAAGTCTTCAACATCTTCTGATATGACTAATA AGTTTATCGCATTATTCTGGCTACACAACATTCTAATATATTCCATCAGAAAATGAGACA CTCTTGCCTCCCAAACTGACCAGTAACTCACTTATAACATCCGTCTATAACTCCCGTTTA TAACTCCCGTTTACATCTCCCGTTTATAACTCCCGTTTATAATTCCCGTTTATAACTCCC GTGTACAACTCCCGTTTACAACTCCCGTTTACAACTCCCGTCTATAACTCCCGTTTACAA CTCTACAGAGACACACTAACCTTACACTCCTAGATGCTCCTGCCCTACTGGTATCCAACT TCAGGACACCATGAACTGTGATACGCCCCACAACAAGAGCCTTGTTGTCGCCAATGATAC CAGGTCAGCTTTAGATTCTGGTTATTACTTTCTTCGTGTTAAGCACGTGTTAAGGAAGTG TTAAGCAGTGTTGAGCACGTGTTAAGCAGTGTTGAACACGTGTTAAGCACGTGTTAAGCA CGTGTTGAGCACGTGTTGAGCACGTGTTAAGCACGTGTTGAGCACGTGTTGAGCACGTGT TAAGCAGTATTGAGCACGTGTTAAGCACGTGTTTAGCAGGGTTGGCGGGTCGCGCACTCT AAACGTACACGTGTACTCTCGGCAACAATCTTTGAAATTGCTTTAGCTATAATTATGGTA ACCATAATCCTATCGCTAATTAGATATGTGAGAGATGTAGATGTTGTGATAAATTCTTTG TATACATAATATATTTACGTCGATGTCAGATTTAACTGGCAATTATATGTGAATATGCAG CTTTATTAACCTTGACTTCTCCTTACTTTTGGAATCTTTATTTCTGTCATATCCTTTGGT TTAATGGTTTAAAAGACGCTTGTTCACAAAACTTAACCATCTTCATCTGTTCTCCAGGAT CAGCATGATATCACTTAGTAGTCCCGAGCCAGTGATTGATCGAGTACTGACGAGCGTCCC AAAAAACCTGAAGAGCATTGACGTCGATATCAGAGAAAACAAAATTTATTGGTCCGAGAT AAATCTTGAAGGAGGTATTTCACCTAAGTTTGTTTAGTTTTTTTTTGTTCGGCTACTTAA TCAAGTTGTTTTTCAAAAAGGAATCCACATGATTGTGCTAGCAGTATTCCTTCCGTTGGA CATTGTACAAGTACCTTACATATTTGGTCATGGTATTTATCTCTAACCTCGACAGGTGCA ATCTGGGTACTGGATATGAAGACGGGAGAAACAGAGAAGATTGTCTGGGAGGACATGTTG AGGCCAAACAGTATTGCTGTCGACTGGAACGCTCAGAACATCTATTGGGTATGGATTTAT ATCATCAGCTTTATCTCTTCATCATGGTCTGTTGATCAAATCGTACCCATCATTCCATGA AAGTTATTCTGATTACATAGTATATCAACTAAAGTAGAAACAGTCGAAAAGTTATGTCTA ATTCCCCTCACGTGACAATAAATCCAATTCTAGGTGGACTCCAGTCCTGAAGGCAAAGGA ACCCTGGAGGTGATGTCTCTGAGATCCAGAAAGCGATCTGTCCTGAAGAAGTACGACGAA GTTTCGAAACGTCCTCACAAAATTGTCCTGGATCCTAACGAGAAACTTCTTTTTGTTTCC TATCCTGTTCCAGTCAAGGTTAGTTTATGTGTCTCTATGAAATTTAACTTGTATTGATAA GAATATATTACGAGTTACTTGAATAGCGAGTAACCTGGTTTCTCCTTCTTCAACCCACAT TTCCAACTCCACTTAACCTCAGGAAGTAATAACCCGCATGTGGATGGACGGATCCAACCC GTTCGATATCATGACGATGGACATCAGAGGTCCGACTCAGCGAGGTGCCCAAGTAGTCAG CTCTCTTGCCATCGACCTGATCGACAAGAAACTTTACTGGAGCTCTAACGACGCGATCAA CCACATCTCGTCCTGCGACTACGCGGGCGGACACAAGGACATCAACAACGACCACCACGA CAGACACGTGGAGACCCTCAGTATTCTGAACAGGAACATGTTTGTTCAGAAACTGGAGTA CTCCGCTGACACCGAGGTCAGCATCAGTGAATGATAGCGTTAATAGTGTTACAATTAAGT AAACAAGAGCTATTTTGTTTCTAGTTCTTAAGCCCTCTTCCTAACAAGTCCATTTAACCG CCGAATTAACCGCTAATCGTAAACTTCTCTCCAATTTACCGTCTAACTCTCTCTCTCTCT GATAACCCGTCTCCCTCCAGGTCCAAGAGTACCAAGAGTACGAGAACGGGGAGACCCAGC ACTCCAAGACCTACACCTTCCACCACCTCAAAGGGAACATCGTGTCGATGAGGGTTTCCA GCGTGGCGGTGTTAGAGGACGCCGACCTGCCTTGCCGGGCTAACATGTGTGCCGAGAGGA TTTGTATCCCTAACGATATCGAGGCGTTCTGTAGGTGCGGGGACGACGATAAGAGTTGTC AGGAAGAAAATGAGCAGAAGGTAAGTTTTGTTGTTAGTAGAGCCAAGTGTTGGGAAGTTA TTGCCAGGAATCTTCCAGATTTTTTTTCTCTAGGTGGAAGTTATAATGACCCGCACATTT TCTCCAGGTGGAAGTTATAATGACCCGCACATTTTCTCCAGGTGGAAGTTATAATGACCC GCACATTTTCTCCAGGTGGAAGTTATAATGACCCGCACATTTTCTCCAGGTGGAAGTTAT AATGAACCACCTACCCGACACTCCCAATCTCTGTGCGAACTCTCCCTGCGATAAAGATCA CGGTACTTGTATCCAGTTCAAACACCCTACTAACGGTTCATACATCAGCAGATGCGAGTG TGAGGAGGGCTGGTCTGGGAAAAGGTGAGACACGCTTATTGATTTAGTTCATTGCTTGCT TTGATTTTATTTTTTTGAAATTTGGATTGATCAATTTGACTTAAAGAACACAAAAATTGT GTTTAAGTCGTAAGTTTCAGGTGCGCTAAAAAACATTCCTTGTGTTTAAGGCGAAAGttt CAGGTGCGCttaGNNNNNNNNNNNNNNNNNNNNNNNNNNNNNNNNNNNNNNNNNNNNNNN NNNNNNNNNNNNNNNNNNNNNNNNNNNNNNNNNNNNNNNNNNNNNNNNNNNNNNNNNNNN NNNNNNNNNNNNNNNNNNNNNNNNNNNNNNNNNNNNNNNNNNNNNNNNNNNNNNNNNNNN NNNNNNNNNNNNNNNNNNNNNNNNNNNNNNNNNNNNNNNNNNNNNNNNNNNNNNNNNNNN NNNNNNNNNNNNNNNNNNNNNNNNNNNNNNNNNNNNNNNNNNNNNNNNNNNNNNNNNNNN NNNNNNNNNNNNNNNNNNNNNNNNNNNNNNNNNNNNNNNNNNNNNNNNNNNNNNNNNNNN NNNNNNNNNNNNNNNNNNNNNNNNNNNNNNNNNNNNNNNNNNNNNNNNNNNNNNNNNNNN NNNNNNNNNNNNNNNNNNNNNNNNNNNNNNNNNNNNNNNNNNNNNNNNNNNNNNNNNNNN NNNNNNNNNNNNNNNNNNNNNNNNNNNNNNNNNNNNNNNNNNNNNNNNNNNNNNNNNNNN NNNNNNNNNNNNNNNNNNNNNNNNNNNNNNNNNNNNNNNNNNNNNNNNNNNNNNNNNNNN NNNNNNNNNNNNNNNNNNNNNNNNNNNNNNNNNNNNNNNNNNNNNNNNNNNNNNNNNNNN NNNNNNNNNNNNNNNNNNNNNNNNNNNNNNNNNNNNNNNNNNNNNNNNNNNNNNNNNNNN NNNNNNNNNNNNNNNNNNNNNNNNNNNNNNNNNNNNNNNNNNNNNNNNNNNNNNNNNNNN NNNNNNNNNNNNNNNNNNNNNNNNNNNNNNNNNNNNNNNNNNNNNNNNNNNNNNNNNNNN NNNNNNNNNNNNNNNNNNNNNNNNNNNNNNNNNNNNNNNNNNNNNNNNNNNNNNNNNNNN NNNNNNNNNNNNNNNNNNNNNNNNNNNNNNNNNNNNNNNNNNNNNNNNNNNNNNCCTTGT GTTTAAATCGTAAGTTTCAGGTGCGCTTAGAAAAAACATTTCCTTGTGTTTAAATCGAAA GTTTCAGGTGTGCTTAGAAAAAACATTTCCTTGTGTTTAAATCGTAAGTTTCAGGTGTGC TTAGAAAAAACATTTCCTTGTGTTTAAATCGAAAGTTTCAGGTGCGCTAAGAAAAAAGGA GGGAACATAGCCGTCTCTCCAGTGATTGCAGTTCCCGTTGTTATCGTCCTTATTGTCATT GTCGTGGCTGTTTTGTGGTTTCACCCAAAACTCTGCAACCACCTCAAATCTCACAAGGTA ATTTTATCTTTTGGGTTTTTTGGGGTCAGCTGCAGGATCTTCAAACTGTTCAATGCCTGA AAAAGATACAACGCCAGATATCCCCAAAGCGTTTGATGAATTTCAACTCATTTCAATATT GACAATTGGTGTTACCGTCAATGGGACAGTTTGAAGCTCCTGGCTGCACTCCAGCCCCTC ATTTTCTGCCCCCATGTCTGAGCTCCCTGCTCCACACAGGTGTGGAAAAGAGAGTTCCGG ATCCAATGTCATCGTGATCGTTATCGTTACTGCTTTCTTCGCTATTGTTGTAGTGCTCAT GCTGGTGTACGCGTGGTGGCGGCGCGCCCACGACAAAACTTATCAGAGTGTAAGTCATGT GAACCCCAGTGTATGTTGGCATTGTGCCAGGAATCGTGTTTGTGGAATTTCCCAGACAGC AGTGTTGCTTTGGCAACAATTTTGTGTCCCCTCGGCAACAATTTGTAACCGCATCTTGCA CGTGGGATTAACGTTACTGGCGATGTTGTTGTACCTCTGATTTCTGGTCATACTGTATCT CTGTAAACCGTGTTTAGAAACGTCACGTGACATTGGGCGACTGCCTGTCGTGCGGTAAAG TGTCTTTTTCTCGAAATACCTAAATCCTAGAACCTGAACGTGTTTGTTAAAAATTACATT CTTATTCTTAATGTGAAGGCATGAAATATAGGGATGCTCAGTAGATGTAAACTATTCGTT AACTGTCGTCAAATTCGTACATGTCGCATCAAGCATGAATATCTATGGAACTGAACATTG CTTACACCGAATTGTAATGCTTTGCTTTTAAAAAAGTTGGATAAATTGGATGAAAAGCTG AATGGGAATGCTTCAACAATACTACGTTTAATTTTAAGTCGGCTGCCATCGTTAATTCAA CCTTATCGCGAATAAGGGCAACGTTGGACCATTTTAAAACTAATGAAATATGAAACAAAT GAAGCTAGAGCAATTTTCTTTTTGTATTTTTCTACCCATGCAAGTGCCCTTAGTGCACTC CTCTAGGATTGACAGAGCTGAGTATCGAACCCTCTACCTCCTGCATAGGAGGTTGGGGTA AATGCCACCTCACCACTGACCCATATCGTACACGGGCCCTTTATATTACCTGCTGGTAAA TTGCCGGATTTGAAATCAAATTCAATAGCTTTTTGAATTGTTCAAGAGGGGCCTATACGT ATTAACTGTTCATGAATGTGCTTACCAATGTGCTTACCAATGTGCTCATACTTCTTTCCT CTTTGTGTAGTTTATCCGGTCTGCTGACGTCACATTCCGCCTTATACATGGCTAAATTGA GCCTTGTAGGGTTTTCCTTCCTTCTACATGTGACTATTACACCTGCGACAATTTTTTCAG AATGATGGAAAATGTGAACATTTAAATTTTCACATAATTTTGGGTACAATTTCCAATGAA CTCTCATTGTTCTCTCGATTTCCCTAGTCCCTCATTCCCTTCCCAGATTTAACTATAAAG AAACAAGCTACTTTTTGTCTTTACACCCAAATTTTTGTCTTAACTTCCATTTAAAAGATA TTTAACACAGATATAACACAGATTTAACACAGATTATACATACTTGCAGGACAGACTACG AGACCATTCCTCCGAGGGAGATGACACGGAGACGTTCCAACAAGACCAGCAGGCGAAGAA GCTGGCTCAACTAGCTACGACTGGTATCGGCCGGTCTTATCTCCAGACAAAGAAGGATAA CAACTGCGTGGAAGTTAGTGTTTGACGAGTCAGTACTCTCTGTGTGTCTGTTTGTGTGCG TTTGCCTTCTGTTTTTTCGTGTGTCTGTTTATCCATTTGTTGTTAATGATCAAACTTTAA AGGTGCCAGCCAAGTTTAATTGTAAAACTCGGAATTGTATTTATATAGCACAATGTAAAC TTTGTAGTCAGATTAGAGAAGGGGATTACCAAGTAGTTTATGATGATACATATCTCGGTC AAACCATGCAGAAATTTAATCAACTTGTTTATGGGCATCGATCATGTTTTAAGTTTGAAG ATGGAAATAAATCTGCTCTTTAATAATAATAATAATAATTGTGCAATTTATAACACTGCT TTAAAGTTAGAAACTTATACTCAGCGGTGTAAAACACTAACTAATAGTAATCTAAGTTAA TAGGAAAGCCCTAAAAATGAGAATCACAGTGGAAAACAATCATACCCTCCACGCAAGCTA TGATAAAAGTTTAGCTAACTCGTGATCTTGCAATTTAAACAAATAAGTTTTCAGATTTCT CTTAAAAATATCAACAGCATCTGATGATGTGAGTGTTGTGGGGAGATTTTCTATTCATGC TTTTGAACACCATGTGTGAAGTTTTTCAATTGAAAACTACAAGTTTGCCATTTTGAAAGA ATGTAACCCTAGAGCACTAAACAGAGAAGAGTTCAGATACATTGAGAGGTATAGAACTAA TTGTCTGGGTTTAAATAGATGCAAAGTAGAAAGGCAGTCTTAGTGCATTTTATGAGTTTG TTTGGCATTTTATTAATTTTTACCTCTCTTTTTACAATTTTTGATATGGCGTATTTGTTG TTGTTAGCATATTCATTTTTATCAGATAGTAACTTTATTTAAGAATTTTACTTTGAGATC CTATTGACGCTTCTATTTCTTATATTTTTCCTTTGCAACATGATATTAACCAACTTGTTC ACTTCTTGTAGCTAAACAAATGATTTTATGTGCTTATTCATGTGTCAGTTACCTGTTTTT ACGTGTGTCTGTTTGTTCATGAGTCTGTTTGTTCATGTGTCTGTTTGTCTGTTGTTTGTT CACGTGACTATTTGAGCCTGTCTGTCTGGTTGTGTGCGTGCCTTCGTTTTTTGTTTGTTT CTTTAAATGCGTGTCTTTTTATGTGTGCCTTTTACATTAATAGGAATTCTTTTTATTACA AATCCCCATAGATGTTAATGATTTTTTACTGACATAAAACACTTCAGCAATTCGTGTGAA GAGGAGAGATTGTCCAATTTGTACGTGAGACAAATCGATAGAAATTCAGAAGCGACAAAA TCGACGCATCCAAGAAAAGGTGGCATAAACCGTCGTGTGATGAAGTCAGTTAATGACAGG TGACACTGTCCTGGGAGACAGTGGGGCGAGGGCGTAATTAATTGATTAATTAATTGGTTA ATTAGCTGCTTTTCGCGCAACAACTCAGATAGAAATAGGTTATAACTCTTTTATTTAATA AGATTTTTATTACGTTTGATGAGGGCGTCTACCACATGTTTGCCATTGTACATTGTACAA AGCAACGCTTGAAAACTGGAATCATGATAGTGAGTAGGAAACTACAATATCTTTCCGGAA ATTTTAAATCCCCTACAATCTTGCAAATTCATGTGGCAGACAGAAATCTGCTTGCACTGT GTCCTTTTTCGGCCGTTTTGCGCCCGAGTAACTTTTACTTCAGCGTACATGTTGATAGTT AAATGCTTCTAGTCCCAATCGTTGGTCTATTAGGCGGTAATTACTCCACGTTTTTGGTCC TTGGTAGAAAATGAGATCTGCGACTAAGCTTTGTGATATTTGACTTGATTTTGTGAACCT CCAACTAAATTTTAAACTCCATCTCAATTTGATCTTCAAAGATTACAAATCTGACTTTTT AAGCCGTGGTACAGCATGGGGTAGACGTCAAATAGGATAAACAAAATCAAAAAACTATAA TTATTCAGGGGTTCAACATTTTTAATTATCATTAAGTTGATTACTTAATTGGAAGGGTCT TTTAAGATTGATAATTTGAATATATGTGTGGCGAAATGTCATGTCTTTAAATATCAGGGA TGGTAATTTCTTAAAACGAAGTTTTGGGCTCATTCGCATGAAGCCTCATCAACGGGATTC AACGTTTTTCCAATTCCCCAAAATGATTTAACTTTTAAATTATAATTTGTAAAATTTCTC TTGAGCTTTATAAGCCACCCTTCCATCAAATTGTGCTGATGTTTCATGCGGGCTTTTTTT TCCTTGCTGGTCATCGATTGTGCTTTATTCATCATTGTTCATGTGATGTGTAGTTTACAT GAACTTTCTCGACCTGCGTCTTAAAATGTTCAAAGTAAAATTTGAACAAATAGAAACCCC TATATTTAATATTTTATATATAGAAACCTAGGTTTTATGCTCTATTTTTACAGAGACATG CCAATTGCAGCAGTTTTATATAATATCTTTTATCAATTTCAGCTGGTAAAACGTACTTTA AAAGAATCTAGCGAAATTCGCTTCCATTTTCGTTCAACTGT 

>LRP5/6 GENSCAN_predicted_peptide_1|1018_aa MKYSTPECMRYDGSARYTISNKDSALVFPFRMRVFQDRVYWREKDGAVKFANKFTGNQFM  TVPVVSEGGEKLAEGTGLRIYHPVIQPESTPRCRPGLCSKSALCLPVPDGYQCACATGYS  LLPDNFNCAYRRGIYRCSMDGDISSFTEIVSLGPESMPSGLTLDRDIGALFYANKNSIYK  LTLYHTEPTPEPIVHRPQGVNIKSLDVWGRDKIIWTESYLVHHLDNSKSLDRIAAMPKLG  STGSQVQVIREDIKKTTFGIKVSPKRDSVCQGLLGANPCSDNQCSHMCLQSQVSGSKDHP  KKGYRCVCPTGYALRENSTTQCADGLILVVNLDKPYLTKSIVHKLNNPLDVVVHPRKGKI  YWILESHSIMSTNMDGTDVIETIVSVAKGPGDRTLTFDDSTTQMFIDFTTDHLYWTENVH  QSGVGFLGLIKRVDLTNKDAETILEMRQTPLAGATMINNNIYFTDLQDGRLYRKEGATNG  TFLLTTSSGSFLLSSQSQPQLLEDPCAVDNGGCSDFCLLDSLTRYRCSCPTGIQLQDTMN  CDTPHNKSLVVANDTRISMISLSSPEPVIDRVLTSVPKNLKSIDVDIRENKIYWSEINLE  GGAIWVLDMKTGETEKIVWEDMLRPNSIAVDWNAQNIYWVDSSPEGKGTLEVMSLRSRKR  SVLKKYDEVSKRPHKIVLDPNEKLLFVSYPVPVKEVITRMWMDGSNPFDIMTMDIRGPTQ  RGAQVVSSLAIDLIDKKLYWSSNDAINHISSCDYAGGHKDINNDHHDRHVETLSILNRNM  FVQKLEYSADTEVQEYQEYENGETQHSKTYTFHHLKGNIVSMRVSSVAVLEDADLPCRAN  MCAERICIPNDIEAFCRCGDDDKSCQEENEQKVEVIMNHLPDTPNLCANSPCDKDHGTCI  QFKHPTNGSYISRCECEEGWSGKRCGKESSGSNVIVIVIVTAFFAIVVVLMLVYAWWRRA  HDKTYQSDRLRDHSSEGDDTETFQQDQQAKKLAQLATTGIGRSYLQTKKDNNCVEVSV 

>c606000111.Contig2:60000-63000 (GSK-3) TGGGGCTAAATCTCTGGGTTAAAGTGCTCTGGGGCACGATGTTCTGGGGCAGGACGTCAG ACACCAAAATGACTGAGTTATAAAAACTTCATAATTTATTCCAAAAATGTACGCTTTCTT GAAAAAATCATTGCGAAAAATGGCGTGAATTTGATGCCCATAGCTATAGGTGTACTTTAA CCCCCTGCACAGGCAGATTCACTGGACGCCACAAACCCCTGTTTTTGGCAATTCCCCCTT AAAAGGCACTTCCATAGGATATAAACACTAAATTCATCAAGCTTTACGTGTTTCATTTTA AGGGTCAAGGGAGCTTACTGAAAATACTGAGGTTAAACTTTGTTTTAAAAACCAGATGGC TACTTTGGCTTCTTTTAGTAGTAGCGAAAGTGAGGACTTGGTTAGGCCTGCCCTTCCTAA ACCCCTGAAGTGTCACTGGGCACATAGAAGATCATTTTATATATGGTAGATTATTTTCAT GTATAATTGTGTACAAAATTTTGATGAATTGAATTGAATTGAACCCGGCTTTAGACCTGT GCTATGGTGGGGGGTTGCAATGAAAGTAGCATGTATGTAGGTTATGATAACTTCATTAAA AGTACATTGTAACATATATTTCGCATGTACTTTTAGGTATATAAAATTTAAGTATATGTA CTTATGTATTAAGGCAGCAAGTAAAAATGAAGAACAAGTTTTCATATATTCACTGATCCA CACACAAAATGAGCTTCTTCAAAATATTGTTAACTTATAATTACTCAGGATGCCACCATG AATTGAAGGGACATTGAGTTAACACGGAGTCAAAAAACGCCCAAACTATTCGCCCGTAGC ATGAGCAACCAGAAAAGGGTTTCCGGGAGTGACGGATCTCGTGGTGATGGCAACAAAGCT CCAACCGGAGGAAGTACCAAGTTATCTCGTGATGCCTGCGGTGCCCGAGTGACCACTGTG CTCGCTACTACCGGCTCAAAACCCGACCGAGGGTGTGACGTTTCTTTTACGGACATGAAA ATGATTGGTTATGGCTCATTTGGGTATGTGTATCGTGTTAAACTGGTTGAAAGCAATGAA GTTGTTGCAATAAAGAAAGTACTTCAGGATAAACGTTTTAAAAATCGCGAACTTGAAGTT ATGAGAAAGTTGGATCACTGTAATGTTATTAGATTGAGATACTTCTTTTATTCCAATGGT GAAAAGAGGGAAGAAGTTTACCTTAATTTAATTCTTGATTATTTTCCCACTACAGTTTAC CAAGTGGCTAGGCAATACAGTAGGCAAAAGCAGATGATCCCAATATTGTATGTCAAACTG TACATGTATCAATTGTTGCGAGCATTAGCCTACATCCACTCGTTTGGCATATGCCACAGG GACATAAAGCCTCAGAATCTGCTTCTTCACCCTGACTCAGTGGTTTTGAAACTGATCGAC TTCGGTAGTGCTAAAATTTTGGTCGAGGGAGAGGTGAATGTTGCCTACATCTGTTCACGG TACTATAGAGCTCCAGAGCTCATCTTCGGTGCAACTAATTACACCTGTGCCATCGATATC TGGTCTGCTGGCTGTGTTCTTGCGGAACTTCTCCTTGGCTCTCCTATCTTTCCAGGAGAC AGCGGCGTAGACCAACTTGTTGAAATAATCAAAGTCCTCGGTTCACCTACCAGAGAACAG ATAGCTGAAATGAACCAAAGCTACACTGAATTCAGATTCCCTCACATAAAACCACATCCA TGGAAAAAAGTTTTCCGAGCTCAAACACCGGAAGATGCGATCGAACTTACTTGTAGACTC TTAGAATACACACCAAAAAGTCGGTTACACCCATTGGATGCTCTTGCTCATGAGTTCTTC AACGAACTCCGAGTAGAGGGCACTCGGACCCCGTCACCTTCCAGCCGCGAACTGCCCCCA CTGTTCAACTTCAGCGAACAAGAGCTGAGGGATAAGCCACACCTTCACTCCACGTTGATA CCTCCACACTACAGCAACATCATTTCCAACGGTCCATAACCGAGACCTTCTAGACACTTC TTGTGGAGATCAACATTCTAATCGGTTTTAAGTTGCTTATTTTAGTTCAATCAAAGACAT TGGTTTGTATCATGTTATACGGCAACTGTGAGCCCATTTTCCTTGCCGATGTGTAATTGT GGGTTGACCAAGACTGAATTTAAAGTGATTTACGCCATCCCTGTTCAAGATGATGATCCC GATTAATTAAGTGTCAGAGCTCAAATTAATGAAATTCTATGAATTTGTGATCGAATATGT TTTGTTCATGATAACGTGAACCTGTGACTTTTATTCAGATGGCGTTAACAGCATGCCTGT ATGCGATAAATTCATAGCAAGATCCAAAAAAGGTTACGATTTTGATGAATGCAAACAAGT CAGTTAACTTTAAGAAGCAAACTTTTACAGCAGTATAAGTCGACCAAGATGTTTGCTATG TTAACGTATTCCTAATGCCATGTCTGATCTGAATTAATGCAGAATATGATGCCCGATCAA TAACTGAGGTTAAGGTTTTATGCTACAGCTGATATAGAATTTAAGTTTGGCAAAAATTCT ACAACGTTTCAGGAGTTTAAACAAAGGCCAATAGTGGCGTTTCATTTAAGTCATTCTCGG CTGTTTGAAAGCAATAAGGTTTGACGCTATGAATAAAATTGGGCAGCCAAGAACAAGTGT TACTTTGTAAAAACATTCGCACATGCAGCCACAATTTCATTTGTTATTTTGCCCTTCCTT ATGGCTTAATGGGAAAGTTCCGATTCCAATTATTTTTCAATTTTTCACGAAATTGAATAT TTATTATAGTACAGACAATGAATTGATGTTAAAAAGCAGTTATGGAATGCTGATAATGAT TCATTGGTTTTAGGGTTATCAATTTTGGCCGATTTTCGCTTTATAAACATTAATAATACA AGCTGTTACTGTAATCGCGATCAATCGATCATAATTTATATTAACTAGTTGAACTAAATA G  

>GSK-3 GENSCAN_predicted_peptide_1|392_aa  MSNQKRVSGSDGSRGDGNKAPTGGSTKLSRDACGARVTTVLATTGSKPDRGCDVSFTDMK  MIGYGSFGYVYRVKLVESNEVVAIKKVLQDKRFKNRELEVMRKLDHCNVIRLRYFFYSNG  EKREEVYLNLILDYFPTTVYQVARQYSRQKQMIPILYVKLYMYQLLRALAYIHSFGICHR  DIKPQNLLLHPDSVVLKLIDFGSAKILVEGEVNVAYICSRYYRAPELIFGATNYTCAIDI  WSAGCVLAELLLGSPIFPGDSGVDQLVEIIKVLGSPTREQIAEMNQSYTEFRFPHIKPHP  WKKVFRAQTPEDAIELTCRLLEYTPKSRLHPLDALAHEFFNELRVEGTRTPSPSSRELPP  LFNFSEQELRDKPHLHSTLIPPHYSNIISNGP 

>c608300381.Contig1:29000-32000 (CK1a) GAGTATCTAGTATGCCCCAGTACTAAGAGTACGATGAGCAATAAGAATACGATGTTCAAA AATGAAAAAAAAATCTTAAATTCTTTCCTTTCAGGTGGCTGTAAAGCTGGAACCAGTCAA ATCTCGGCACCCACAACTTCTATATGAAAGTAAACTTTACAAAATATTCCAAGGTGGCGT TGGGATACCGCATATAAGGTACTGAAAAGTAGCCATCTAAACTTTCTGTATGAGGTTTCA AACTTTTCCCTACATTGATTTGACTATTCGTTATTTGAATTTTTGTGAACGACAACCTAA ATAACCTGTTCGTTGACATGACGCAAAATTTCAGATATTTCGGACAGGAGCAAGATTACA ACGTTCTGGTGATGGATCTATTGGGGCCAAGTCTGGAAGATTTGTTTAATTTCTGTTCAC GCCGCTTCACCATGAAAACTGTACTCATGCTTGCCGATCAGATGATTGGCCGAATCGAGT TTCTCCACAACAAAAACTTCATTCATCGAGACATCAAACCAGACAATTTCCTGATGGGCA TCCTGAAGCAGTGCAACAAAGTCTTCTTAATTGACTACGGTTTGGCAAAGAAATATCGTG ATTCACGCACCCGCCTACACATACCCTACCGCGAGGACAAGAATCTGACGGGGACAGCTA GGTATGCCAGCATCAACGCTCATCTGGGTATTGAACAAAGCAGACGGGACGACATGGAAA GTTTAGGCTACGTTCTCATGTATTTCAACAGGTCTTCCCTGCCATGGCAGGGTCTGAAAG CTGGCACCAAGAAACAGAAATACGAGAAAATTTCAGAGAAGAAAATGTCCACTCCTATCG ATGTTTTGACCAAAGGTTTCCCGTCGGAGTTTTCCAGCTACTTGAATTACTGCAGGGGTT TGCGATTCGAGGAGGCTCCCGACTACATGTATCTTCGACAGCTTTTCCGCCTGCTTTTCC GTACTCTCAACCACTCATACGACTACATTTTCGACTGGACGATGCTGCGCCAACAAAAAG AACAAGCTCAAGCTGCCAGTACCAGCACCTCAGCAGCTGCTACCCCTGGCACAGCAAAGA AGCGTACGGAAACTCGGGGCCGCAGCAAAAACGAGTGAAGGAGTATCGTAATGTCTCTAT CCCCCGGTGCAACACACTTTGTACAAACTTTAAAGGAGTGCCGTATAATGCCCCTAACAT ATTGAATTTGTATGACAGAGCTGGTACCCGAGAGCAGACACTCACAAGAGAGAGAGAGAG ATTAAGAGCAAGCGTCAACATGCGCGCATGAACACAGTGAGGGTACGCATGCGCGCCTGG TATAGGTCAGGGAGCTGGGTTCTAGGTTGTGGGAACATAAATAGCTTAGCACGCGTCTTT TCAGCGGAACGGAAAGATTTGTAGTCTTCTCCCTTTTTTGTTGGATGCTACTTTGTTTCC CTGGCGGGGTATTAATCCACAAAGATAATTAATTCAGGAAGCTGATTTCGATAGAAGCTG ATTTCTATAGCCCAATGGGTATTTGTACCCGATAAGATCTCATCTTTTTAAGTTGTGAAC CACAATCTCGGTTAAGTTAATGGAACAACTACTTTTATGGCCGGTTTCAAGGACAATTCC TCAATACTACCGTTTTAGTCTTCCAGGTCAGCTGAACCCCGGTTATTATTTCACTTGCAT CTATATGTTTAGTTGGTCACATAATCAGTGTAATAAGTCAGCAACCTGGGTAGCTAGACC GCAATTTCATCTCGCAACTTAAAGGACAGATTTTTAATCTAAAATAGACAAAAGTTTATA TAGTCTACGTGGGTTGTTGTAGAGGCTTCAGCTTCAGCCCAATAATTCGGTTAACTAAAG TCAATTATAGCCACACCCGCTAGGCAAGCTGAGTTAGGCGATTTTGATGAACCGCCCAAG TAGAATAGTCACGTTTTACGACACTTACTGGAGTCAATAGCCCTGGTTTTTACATTTAGA GATTTGAGGTGATATGGGAAGTCCGACACAAAACTCCGTGTTCAGTGTAGCTGAGCTGTG TACTTTGGTGCGTTATCTCGCTGTCCTTATGACAGGCGGTCTAGAAACTGTGTCAAGTCT GGTAGCTGTAAACGTTCGCTTGCACGTCAACTAGTGTAGTTCAAGTGTTTCGGTTTATAT AATGATACTTTGATATTGTCTTTAAAACGCGGTGGTTTAGGGAAAGGTATCTTTGGGAGA AGGGTCAAGAATATTCCGTGTCATGTGACAGTAATAAAAATAACAAGTTCGGTACGGCAA ATTAACATTTTAAAGCAACGCATCACGTGATTGAAACGATTTGCGACCCCTCCCTAAAAT AACGTTCTCTATTGGGTACAACACAGTGTTAGAACTGTTGTAGAGTGCATTTCGTGTATA GCTTTGTCACAGTTGTTTAATTCAACTTATTTAAGTCGCTGATAAGTCTTTGATGTAGAT AACGGTTTGGCCAACAGTTTCACAGTCATTTTAGCATGTTCCTTATTGCTGTTCTCAAGT CAAAAGTACATTTAATGATTTTCTGGGCGTATTGAAGAGTAATGTAGTGATGATGTAATA ATGATAACGTTTGATATGATTAGGGATTCATATCGTCGCTCTGAAAACATAATCTAGATT ATTCCCTTGTAGTCAACAACAAGGTCTGATACCTTGATCTGTTCCAATCTGATGGGTAAT ATAACATGATTGCATATATTCGTACAAACGAGGCAGTAATATAATATATTTTCCAAAAAT TTCTGGGTTGCTGTTTTGTTTCATTAAAGGTCTGGTGTAAAATTTTGCTTATTTTTATTT TTGATTTGTTAAGGGGGCTCTATCACCACCTTTATGATTTATTTACGTGTCTTGTACAGT GTACTTGCTAGCTTGAAGGGTGCCGCTTATTTCTAGAAAGGTTTTGATCAGCGTAAAATA TGTTATACTAATTTAAAATGTGTAATTTATAGTTCAGTCAAAGATTTGATGAGTTCAAAA A  

>CK1a GENSCAN_predicted_peptide_1|266_aa  MTQNFRYFGQEQDYNVLVMDLLGPSLEDLFNFCSRRFTMKTVLMLADQMIGRIEFLHNKN  FIHRDIKPDNFLMGILKQCNKVFLIDYGLAKKYRDSRTRLHIPYREDKNLTGTARYASIN  AHLGIEQSRRDDMESLGYVLMYFNRSSLPWQGLKAGTKKQKYEKISEKKMSTPIDVLTKG  FPSEFSSYLNYCRGLRFEEAPDYMYLRQLFRLLFRTLNHSYDYIFDWTMLRQQKEQAQAA  STSTSAAATPGTAKKRTETRGRSKNE 

>c607500101.Contig1:72000-78000 (CK1b) AGAAATGAAAATAGCTCAGCTATGTCATAGCCAAAATATTTAAAGTGGGGCAGTAAACAG TTGATTACAAATTTACAGTTTCGTATAATTTCGATTCTGAAAACTATGTATGAAAACACA GATACAGTTTATTTCCAAGAAATTTTAGTTGCAACAATCTGTCAAAAAACAATATAACTG AAAATAAGCCCTTACCATAAAATAATTCTTGCAGTATAAACAAATAAATCTGTCAATAAA AACTCTGAAAATCATGCTGTCAAATCTTTATGCACCGAATGTACATCAAGTAGTTCATGT ACATCAAGTTGTTCATGTACATTGTTTAGCTTGTTCAATGTTCAAAAACATGTCCATGTA GACATTTTTGTAAGTTCAATCTTCACGTAGTGCATGTAGTCCAACAAACTTCACACGAAC ACAATGTACTCTAACACTTAAGACTTTCTCACGTCGTAAACTTTGGTTTTTAAACGCCTC CCCAGATATTTCCTTGTGTTTGAACATCTTATCTGCCGGGTCTTATTCTTCCTGTATCGA TAATAAGCTGGAGGTCCCGACTCAAAGAATGATGCAAGTTGATGTTGAAACTGGGTGATG AGTGAGTGTTAACAGAAGACACGTGCATAAATGGACTTGATGTGGTTGTGTGCATCGTGC ATTGTGCATCGTGTACACACATACGTGCGTTGTGCATCAGCAGCTAGAGTTTAAGGAAAA GTGCACGAAGAGTGAGGTTTACAGAGTGAGCACACCCGGCTAGAAAAAAACGCGGCGTTT TTCAAAAAACGCCGGCGTTTTTTTCTAGCCGGGCAGTGTAACATACATGAACTGAAAGTG ACTGAAGAGGTGCTTCGAGTGAAGACATATTTATGCATAGTGACTTATGCATAGTGATGA ATTGATTAATGCTAAAAGCAATTTTTGATTGGAATACCAGGCCATACTTCCCATAACATA CTTTCCATTAGATACTTCCTAAATTTGTATCATGTTCTCAGATTTTGTTATGACGGTAAA ATTAAAAAAAACGATTTTCTGCAGATATTTCTTGTAAAACTCTGTGCTGTTTTGATAAAG TTATAGAGGTTAACAGTGGCTCAAACAGAATCGAGTTTTTTCACGTTCTTTTTATGCGAA GCAGATGGACTGTAAAACACGTGAGTGTACAATATGTTGAACAAAAGTATGTGTAAACTT CTATGTGATTATTTTATATGGTTAGCTTGAAAACTTGTTAGGACTGTGCTTTAGTGAAAA GCAGTGTGCACGGTTGAACAAACGTGAACAGATAAGTATAGAAGGCAATGATTACATGAT GTGAGACTGGCTCTTTTTATTCAAAATTCTAAAATTTTGTCCAACCTTCGAGAACCGATT GCTCAAACCGATTGCTCAATCATTTGATAAATCTAAAATTTCCAAATATTTTGGTACACC AACCTGCAGTGAATGATTTCAGGTCAGCCTGTCTGTCGAACCCTGAGGATATGTGATGTG TGGCGCGTTGTCCTGATGTTGCTGAACTCTTCACTGATTGTTCTTTTTGTCGCTGTAACA TCGTCCAATCGAACACGTTATCATATGTGTACTCGAACCTGTGTAAGTGTAAGTGTAAGT GTAAGTGTAAGTGTAAGTGTAAGTGTAAGTGTAAGTGTAAGTGTAAGTGTAAGTGTAAGT GTAAGTGTAAGTGTAAGTGTAAGTGTAAGTGTAAGTGTAAGTGTAAGTGTAAGTGTAAGT GTAAGTGTAAGTCTAAGTGTAAGTGTAAGTGTAAGTGTAAGTGTAANNNNNNNNNNNNNN AGTGTAAgtgtaagtagtaagtgtaagtgtaagtgtaAgtgtaagtGTAAGTgtaaGTGT AAGTGTAAGTGTAAGTGTAAGTgtaagtGTAAGTGTAAGTGTAAGTGTAAGTGTAAGTGT AAGTGTAAGTGTAAGTGTAAGTGTAAGTGTAAGTGTAAGTGTAAGTGTAAGTGTAAGTGT AAGCGAGAATATACGTTCTTCCCCTCATACCCAACTAAGATTGACTCAAATCAACTAACT GATCATATCTGTGTAACTGTGTAACTAATTGCCGTTAGTAATCGTCCAAGCTGAACACAT AGCATTAAAATGTACATGTATTCACTTAAGTACACACATCACACTTGTCTACTAAACGCG TGTACACACAAATGTACATGTATTCACTTAAGTACACACATCACACTTGCCTACTAAACG AGTGTACACACAAATGTACATGTATTCACTTAAGTACACACATCACACTTGCCTACTAAA CGGGTGTACACACTTTATGTTGTATTGGCAAATAGATTGATTTCATGACTAAAAGCCAAG TAAGATAAAAATGATAGCAACACAAAAATCGTGGCATTGTTGAAAGCACGTGGCATTGTT GAAAAGCACGTGACTAATTAATGTTAACAGAGAATATCTAACCATAGATTCTGTCCACAT TATTCTATTATAGAGGAATAGCTACACAATCAAACGATTTTCTTTTGATGTACTTATAGT TTTATCAAGAACGTTAAGACATGTCAGTGTCAAACATTCCATGTTTTTGGGAAATAAGGC GTCAGAATTCTAGGGCCCCGCCCTAGACCTTAGTTCCCGCTGGAGCGGTGATCACATGTT CTCACATGGCAAACTTGACATAGAATGATCTCTAAAAATTAAGGCAGGACCAATAACCAC TGAGGGATAAGATTTGAAATTTCAAAGTTTTTTTGAAAGTATCTCAACCTCCCCAAGAAT CAAGAGGTTGAAAAGTTAAAATATTTAATTTCCCAACGAGTAATATATCAGCAGGTTTAC CTTGTAAAGACTTTCTTGAAGAGCTGCCGGAGGTAGCTATAATCAGGAGCATCCTCAAAC TTGAGACTCTTGCAGTAGCTGATGTAAATTCTGAACTCTTCTGGGTACCCATTGCACAGA GTCTCCGCACTTGTGCTTACTTTCTTCTCACAGATACGCTCGTATTTTTGTTTCTTGTTC GCTGCGCGCAGCCCTTGCCACGGCAACTGCGACACATTAAAGTACATCAGAACATATCCC AAACTTTCCAAATCGTCGCGCCGACTCTGTTCAATACCCTGGTGCGCGTTGATACTTGCG TACCGAGCAGTTCCCGTCAAATTCTTGCCTTCCTTATAAGGAATGTGCTGTCTCACGGCA TTCCGGTACTTTTTAGCCAGACCAAAGTCTATGATGTAACACTTGTGATTGAGACTGTTA ACGCCCATCAGAAAATTATCCGGTTTTATGTCGCGGTGAATAAAATTCCGACTGTGTACA AACTCTATCCGGGTCAACATCTGGTCAGCTAACATCAGGACCGTCTTTATGGAGAATCTT CTAGAACAAAAGTTGAAGAGATCTTCAAGACTCGGACCCAGGAGATCAATAACCAGGACG TTGTATTGACCTTCCTGTCCGTAGTAGTGAGCGTGGGGAATCCCTGGGGTGTGTTATGTG AGTGAGAAACTGTGTGTTACTGTGAACAACATAGGACTCACATAACAAACCTGGGGTTTG TTATGTGAGTGAGAAACTGTGTGTTACTGTGAACAACATAGGACTCACATAACAAACCTG GGGTTTGTTATGTGAGTGAGAAACTGTGTGTTACTGTGATCAACATAGGAGTCACATAAC AAACCTGGGGTGTGTTATGTGAGTGAGAAACTGTGTGTTACTGTGAACAACATAGGACTC ACATAACAAACCTGGGGTTTGTTATGTGAGTGAGAAACTGTGTTTAATTCAATTTATCGG GACAGTCCAACTGGTGTTACTCTGTCAGTTATTTACAATAATGTCCGAAATTAAGTTTTT TTAGTAAGTTTTTAGTAACTTAATAATCTATGCGTTAACCGAAGTGTTGATAAAATGTCG TGTCGAGTGGTTAAATAGTCATTAGTCGTATATCTGGTTCGTACAAACCTGGTCCATTTT GTAAGATCTTGTATATTTTTGACTCGTATTGCAATTGTAGATGTCTCGCAGCAGTATTCT CAATCTTGATAGCTACCTAGAATAGAAATGAAGGATTAAACTACTTTAATGTATTGCTAT TTGTCAGGAATTGTATGCTGGCGATTAAATTGGGTTCAACCTACAAAGGTCTACCATGAA TGAAGCTGACGATGCAGAGTTTGGATTAATCGTTAGTACACTAAAGTGTAATCCCTATAC CAAAATGTACAGTACGTCAGTCAAGATTGCACATCACAATTGCAATGTCTCTACCAGCCT ACTACACGTATTTTCAAACAAGCGGCAACTTCTACAACAATTTTATGCAGATGCGATGAA GGTAAACAGCAATTTAAAAGAAGTATTAAAGATTGTTAATGTTAATCACTTCGTCTCCGG AAGTAACGTTCTGTGCGGTGTATATCTCTCCGAAGGACCCACTTCCAATCTTTTTTATCA GTCGGTACTTTCCTGTGAGATAAGTACAGATTGTAACGACGATTAACACATGTTTATTGA AAGCTTCTGCAACAACAAACTCTTATCTATTTATGTCTATCAACCCCCTACAGATTGTAA TATTGTTTATCGGGAGTTTGTTATTTGTGGTATAGCACGACCAACGATGGAAGGTTAGAT ATATGCTATACTAATTGACTAGTTTAATGGGGCTCAGCCAGTGCTGTGTCGCATATCTGT AATGATGTAGATGTCATATCAGGAAATTTTCTGAAACCTCTATGATATGATTGCCGAGAG AACAAAGGAATTATTTTCTCGAATTCGATGGTGGAAAATCTAACCATAAACTCGTAATGT AGAGAATTCATAAAATGTCTCTTACTTTAACATCCTTTCCAATTAATCACCAATGATATT GATAATATCGCTTATAAATTATCTGATTGATAACTGTTAACTGATCAAAAATAACTGATA CAAAGTACTAATTATTAGACAAAATCGTTACTCACTTACTCATAATTTATTCTGTTAATG TTATGACTAACCATTTACTATGAATTCCATTGATATCGCCTAGTCTGTTACTGAGAGCTA GGCTTCAATCGCGGTGCTAACAAAGTAACAAAATTTATGCAAAGTTTTGCAACTTTAGCT CATGGGTTCACTGCCACTTCAGACTTAGTAAGAAAGTGATCGTCTTATTGGCATGCTTAG TTGGCCTTTTCAACCGGGTTAACAGCACTAATGAACGGTTCGACGCCAAATGTAAACAAA GCAATAATGATAATATATCAGTAATGAGGCTATATACTTCAATAAGACACATCGTAGTTG CAGCACCATAATCATGATAATGTAATATCATTAAATGATAGGTAAATGTAATCTCATTGT TAAGAGCAGGTTTAGATATTGTTGGTTATTGAATAGTGATTGTATATCAAGGAATCTTAA GTTATGAGTCAAACTCTCAGATTAGCATTATTATCTTAAGTATTCACAATTTTGTAGCGA TTGTTGACATACCTGCAACAAGGAGTTTGTTTTTTGGGTCGTGTCCATTTTCAGAGGTAC CTGCAGTCCCAGAATCCATTCTCAAAAGATAGGTAAAATCTTTGGTCACATTATAGCGTC AGTCACTTACAATTTGTCATGATAGCTCTTGAGATAATGATATATTATGAATAAAATTGC TTCATACACAGTACACTGCATTGGATATGCTTAAACTTTTTATGAAGGGTTCGACTGGCA AAAATTCACAGTTACTTCAACATACAGCTTATTCATCTGAGAAACTTCGTGGTCACGGTT GATTACTTTCCGTTAATTTGATTCAAGAAGTCTCAAAAAACAAAGAAAGGTGTTACCCTG ATATTCTTATCAGCAGAAATATGAATCAAAACTAATTGGGTAATTGAAAACAAGTATTAT CAATATTGGAAAGGAGGGTGTCATATTTTCACTGCGCTAGTTGTAACCTTTGCTTTTATT TTAAACCCTCTGAACCTATACAGACAAACTTACGAATGTACACATGGTAGGCTGTACAAG A  

>CK1b GENSCAN_predicted_peptide_1|319_aa  MDSGTAGTSENGHDPKNKLLVAGIPHAHYYGQEGQYNVLVIDLLGPSLEDLFNFCSRRFS  IKTVLMLADQMLTRIEFVHSRNFIHRDIKPDNFLMGVNSLNHKCYIIDFGLAKKYRNAVR  QHIPYKEGKNLTGTARYASINAHQGIEQSRRDDLESLGYVLMYFNVSQLPWQGLRAANKK  QKYERICEKKVSTSAETLCNGYPEEFRIYISYCKSLKFEDAPDYSYLRQLFKKVFTRFEY  TYDNVFDWTMLQRQKEQSVKSSATSGQRATHHISSGFDRQADLKSFTAAADAQRTYVCTR  CTMHDAHNHIKSIYARVFC 

>c606800096.Contig3:254500-270000 (Tankyrase) AATATCCGCTGCAGTGAGATTAATGACAAGCCACATGTAGGGCGGCAAGGATCGCTTGTT GATGATAAGGTTTATCATGACGGTAACATTGAGTACCAGGGCAGTTCCGTTGATGAGAAT CATGGCACAACCACTAGCTATTCCATCTTCGTTTATAACAGCCATCCTACTGAGATCAAT ATATTTCCATAACTAGAGCTTTGTGTATATTATAGCTTACAAGAGATTATGTAGAGAGCA GAATCAGAAGAATAGGTTGAATAGTATAAAGATGATCTATAGTGCCGCTACATTCCATCT GGCAGTACGATATACGGACGAGCAACACGATACAGAGCTCTTTGTATCTGCCGGCAATCG GCCCTCTTGTTCCGTGTTTATTCAATTGTCCGAATGGTATTACTGAGACCACTTCTATAG CGACTGTTGCAATATCAAACGTTCGCGACTCTAATTTCTCCCGAAGCCTTGGTTTTTGTA AATAATTCATGGTTAAGGTTTTCTTTTATAAATAGACTTTCCTTTGATTTTGATACTTAA GTTTAGCGACAAAGACACCTATTATGATCAGTGAATGCAGCCTAGCTCATCGCTAAATCC TAAATATGTCTAAAAATGCAATCATAGTATGATTTTTTATCTAACACGTTATATGTAGAA ATCATGCTTGTACTCAACTAACTAGGTCAAAATCTTTCGAATAGGTTTTGAAATTAAAAA GAACAAAAAAATCTTTGCGACAAAACGGTGAAAACGTCGTCTAATAGTGTTGATAATGTA GTGTGATTTCTCAACTCTGATAAAAGGAGAAAGTCAGTCAGTAGGTTTTTGATTTTCGAA AAGCCAAAAGCGGACAGTCGGCTAATTTTCTCATAGCAATACTTGCAATCAATACAGCTG TGCAGAAATCGGAGTCAACCGAACATAAAAGCGTGTACATATTCACCTGGCCGTACCGTG ATAATCTGTGTGGTAAGTAAAGGAAGATCTAGTGACTAGAGGACTGCTTCTGTTATCCGT TCATGGTTCTGACTCGGACCGGATCATTAACGGGCAGCAGGGCGCCGAATTATGGTTTTC AGTTACATTATAGATGTTACAGATGGCTAACTGATCGAACGTTTTGTACTTAACTGTCAG AACAAAAATAGTATCACGAGGGGCTGTAGTACTCGCATCTGCACTCCGGATGTCTTTGGT AAACGATGCTGAAAAGATCACTTTCTGATAAGCTAAATAAGCTGAATTTGAATTTGGTGT GCTATTGATAAAGTGCCATCCAGGCACAGGCCGCAGTGACAGTATACTAGATAACTATTT CTAATAGATAACTAATTTTAGGCGAGCTTGTCAAAGTCTAGAGTTACAACTAGCCGATGC GCCGATGCGCAATAATTGATCATTGCAAGGCAAAGTAGTCGATAATTCTGTTTCACTGTA TCTTTATAAATTGTCGGTACACATGACCTGTCACGTGGTTCTCTGAAAATTATTTCACTC TTCATTGTTCCAATCAACGTGAAGACGCAATACAATGAAAGAACATGCCTAAATTGTCAC ACGAAAAAATGACTACCATCAACTCAAAATGCGCTCAAATCATCGAGAATCCCATGAATC TCACCAGCTGATCTGATTCGTGAGAACCATCTATGCTCCCTGTCACATTTATTGCTGCTG TCATCTTTAATGCAAATTGCAGTTTTAACTTGAGCTTGACCATTTGTGGACAAAGCGGAG CACCTAACTAGATTGGACCCAGGAGGCATGTCTTTGACTATCATGGTAGCAACGTGGTCT GGTTTTGATGGTTCGGTTTGTGACATGTTATGTTAAAGACAATTTTAGATATTTAGACCC CCTTGAGCAATGCCTTTTTTGGTTCATCGTTGAACACTGAGTCTAAGAAGATTAAATCTA AAGAGCTCTTTTCAGTCATAGACATAGACTACGTAATGTCTGATAGCAGCGTGGGAGGCC TCTTTCTCATAGAGTATTCGTCGTGTTAAAATTAGCTAATTTGTAATTCCCAGGCAGTCT TGTTTGTGGAACAAGTTTCCGCCAAAGTGTCGAAGAAATAAGTTTGTTGTTCAATTAAAA GTACTAAAATCTCCAAAAAACAAAACCGTGCGATAAAAAGCAAACTGTGACGGTACGTTC CATGTCAGGCGAGAAGTGTGCTCCCTGCTGCTGAGTTACGGAGCGGACCCCTACAAGACG AACTGTCACAACAAGTGTCCTCTAGATGTCTGCCAGACTCCTGAACTCAGGGAACGTATT GCAAGTCAGTTTTTTTATATTTCCTTTTTCATGTTCAACAACTTCTGGCTTTACAGACAT TTTCTATCACAGACACACACATGTACTCCTGCTTCTAGAAACTTTACTAACTTACACACT GATTACTTCACACACAGACACAGACACAGACACACACACAGACACACACACAGACACACA CATGATGTACTCCTGCTTGTAGAAACTTTACTAACTTACACACTGATTACATCACACACA GACACAGACACAGACATGTACTCCTGCTTCTAGAAACTTTACTAACTTACACACTGATTA CTTCACACACACACACACAGACACACACATGTACTCCTGCTTCTAGAAACTTTACTAACT TACACACTGATTACTTCACACACAGAACAGACACACACTACACACAGACACACACATGAT GTACTCCTGCTTCTAGAAACTTTACTAACTTGCACACTGATTACTTCACACACAGACACA GACACACACATGTACTCCTGCTTCTAGAAACTTTACCAACTTACACACTGATTACTTCAC ACACAGAAACAGACACACACTTACACACAGACACACACATGATGTACTCCTGCTTGTAGA AACTTTACTTACTTGTAGTACTGCTTAAATAGCTCGCTACTCACCTACAGGGGAACACAA AGGTTACACTTTACTGAGAGTGTGTAACTTGGGGGACATTGCCCTCATCAAGAAACACTT GTCTCCGGAAACCGTCATGTTCCAGCACCCCTTCACTCTCGACACTCCCCTCCACATCGC CGCTTCAGGTTTGTCCTGGGAACTTTAGTGTTCAGGTCCACTGCTGTGTTCTAGTTTGTT CTACTCAGGTTTATCGGGACTGGTGTAGGTCAGTTTCTTTCTAAATATTTCTTCCTAGAA ATATTTCTTTCTAAATATTTCTTCCTAGAAATATTTCTTTCTAAATATTTCTTTATAGAA ATATTTCTTTCTAAATATTTCTTTCTAGAAATATTTCTTTCTTCTAAATATTTCTTTCTA GAAATATTTCTTTCTAAATATTTCTTTCTAGAAATGTTTCTTTCTAAATATTTCTTTATA GAAATATTTCTTTCTAAATATTTCTTTCTAGAAATATTTCTTTCTAAATATTTCTTTCTA GAAATATTTCTTTCTAAATATTTCTTTCTAGAAATATTTCTTTCTAAATATTTCTTTCTA GAAATATTTCTTTCTAAATATTAATGATATGCTAGTACTCATGTGAAACAAGACGGAAAT CTACCACGACAACATCTTGCTAAAGAAACGTTACGAATAAGCTAGAGAAGCTTAGTGCTT TAGTGAAAAAGAAGAATTAAGTAAAATCAAAATGCACATTATTTAATGCACCTTTATTTA GAATACCTACGCTTTGATTTTGAGTATCAAAAACAACAGAGATACAAAATGGAAACTGAG GGGTGCGACCTATATAAGCTGTATATAAGTTGGGCAGAGATATGGATTCATGCAGACAGC GACATTACTGGTCGTCAGAAGAAAGGAAGTAGATTGCCGGCATACTATTGGTCCGTGTTG ATCCGTCCTTATCTCAGATATGTGGTATTTCCACTATCAATACTCACTACAAGATTTGAA AATTTTCCAAGATTTGCACGTGAGTGGACGAGTACAAATATAGACTAGTTAGGTAACACT GTAAAAGTTAAGCGACAAGGGAGGAAAACAAAACACAAGTGTGTGTTTTATCGGCACTAA CCTAAGTGATAGAAACGGAGAGCTATGTCTCCGTACCTATTTGATGATCTGCAATAATGC TTGACATTATTGCGGTTTTTAGATGAGAGATCGATTTAAAGATGGTTAGGAATGCCAAAT CATAGAAGTGAACGGGTAGTTCAGTGGTTCAGTAGTGTCAGATTACACAAGATAGTTAAT GATAGATTCGCTGAATTATATCAGTCTTGGTATCTTTATTGGACAGATTAGATAAATCGT TACCGCTAGGTAATTTTTACGGACCAATGGCTCGGCACAATTATAATATGAGTAGCTAGA ATGAAAGATAATGATAAATGAGATATTGCAACATGATATAAGGAAGACGTAAAGGTCTGA ATTTTCACCTCTTCAGTTTTATGAACTCCTTTTGAAAGTATTTGCCCTGTTCTTTCTCTG GTCTTTCAATTAAGCATCTCAAAATACACAGTACGCTTGACGTAAATCATCTGGAATCTG CAGTGTGGTTAAAATTTGTGAGTAGAAAATTCCTGACCTCGGGTTACATATATCTTGGAA TGTGTAGACTTTAAATGATGGCACTTAAAATCCCAGGAAGCGATGCGATCTATTTTAGGA ATGTTAACAATTCTTTATCTTCCACGCTATCCAAGTGAACCAATTGATTCCCATTGGTTC CCGCTTCTCGTAGATTCTCATGAGAATGTTGAGCATATTAGATTGAGTAGAATTATTTCA TAATGAGTAGAATTCCTACTCAGGAATTTTAAACTGTAACGTTCAAAAAATGTAAAACGT GATATTCCCGGCGGCCTCGTAAAATTTTGCATTATTCCTAGTCACGTTCCAAGTCACGTG CAATCTCACACCAGCTCACCTTATGTACTCGCAGCAACATCCAAAAGCAAAAGTGTGGTT GAACTGTTGATCAAGAAGGGAGCAGATGTCAACATGACCAACAAAGAAGGAGCGACTGTT CTTCACAAAGCAACAGAAATAAACAACCTTGACGTTATCAATATATTATTGAGGCACGGT GCTAAGGTAAGAATTCAAATTTATAGAATCTTCGATATTCGTATGACTACGATCATGGTC AACGATATTAGGTTTTGTAATGCTTGGAAATGCGTCCAAGGTCTAGAATGTCTTAACGTT GATGCACTGATTCATCTTAATTTTCTGATTACATTAGAATCACGAACTGTTCCCCCCAGA GAACAACCAGTAATTGTCTGTAGTATTTCAAGCAATGTCGCTCCCCTTACACACGTGTCT TTATTTCCAGGTGAACTGTCAAGACGAGAGTGGTCTGACCCCGATGCACCGGGCCGCAAC ACAAGGACTAGTTGAAGCAGCACGGCTGCTCCTTTCCCACGGTGCTGACGTCACACTGCC CTGCAACAACGGTTCTCCCTCCACCGACCTGGCCACAGAGTCCGTGTTAGCAGTAATCAG GGAGATGGAGAAACCTGCCGTCATATCGGAAAACACGGAGGAAGAACTGCGGATGTTGGA GGCAGCTAAGACTGGGGACATGGAGACTCTGCGGAGTATCGGTAACCGTGTAAACTGTAA CTGTCAGGACCTCCAGGGCAGACATTCCACCCCCATACACTTCGCTGCGGGTTACAACCG GGTGGACGTGGTGGAGTTGCTCCTCAGCTTGGGAGCTAACGTTCACGCTAAAGACAAGGG GGGCCTAGTTCCGCTACACAACGCCTGCTCGTACGGACACTTGGAGGTGGTGGAGCTCCT CATCAAGCACGGTGCTAGTGTCAATGTCAGCGACTTGTGGAAGTTCACCCCACTCCACGA GGCAGCTGCTAAAGGAAAGTACGACATCTGCAAACTTCTCCTCAAACACCGGGCTGATCC GAACAAGAAGAACAGGGACGGTAAAACTCCCCTCGATCTCGTCAAGGAGGAAGACGAGGA CATATCAGATTTGTTGCGCGGCGATGAGGCCTTGCTTGAGGCGGCGCGCAAGGGCGAGAT AACCAGAATACTTAAACTTATTAACACTACAAATGTGAACTGTCGCGATAACAACGGCAG AAACTCAAGTCCACTTCATCTAGCTGCTGGTTACAACCAGCTAGAAGTTGCAGAAGTTTT GCTTGAGCACGGAGCTGATGTAAACGCGCAGGACAAGGGCGGGCTGATACCCCTCCACAA CGCTGCTAGTTACGGACATGTCGAGATAGCAGCTCTCATGATTAAGTTCAGTGCCAATGT GAACGCTATGGACAGATGGGGTTTCACGCCGCTCCACGAGGCAGCTCAGAAAGGTCGAAC TCAGCTCTGTTCACTGCTCATCCTCCACGGAGCTGACCCCGCCCTGCAAAATCAGAACAA TGAAACTCCGCTAGAATTAGCGGGGGCAGCAGATGTAAGGTCGCTCCTGATGGACGCCAT GCCTCCCGCCATGCTGCCTGTATCAGGACTCAGCCCCATCACCCCACCCCCACACATTGG GGGCATGTTACCCCTGCATCCCGGTCTTGGAGAGGACTTTGTAGAGCCTGTAAACAACAT GGAGAATATCACTATCGATGTGTTCTTAGAGAAGATCAGTATGCCACATGTACTGGACTT GTTCAAGAAAGAGGACGTCACATTGGACTTACTGCTAGAAATGTCGCATGACGATCTCAA GAACATCGGTATATCAACATACGGACAGAGGCACCGGATACTGAAAGGTATAAAGGACTA CAAGGTAGCGACAGCTAAAGGTCCCGTCCCTGGGGACAACCCCTTCCAAGGTTCCCCCGA GGGTTCGGACTATCCGGACCTAGTGGACCTGCCCATGACGGACAAGGACTACATATCAGT TTGTCTGGAAATGCAGGGCTCCATCAAGGACCACGCAGATCGGGGGGTTGCTGGGGGAAT ATTCAGATCTTACAAGATAAACTCAGTGCAGCGCATCATCAACAGTCGCATTTGGGCTCG TTACTCGTACAGACGGAGCGAGATCGCCGCCGCTAACGGCTGTCCTAACGAACGAATGTT GTTCCACGGCTCGCCGTTTATCAACGCGATCGTCTGGAAAGGTTTTGACGAGCGACACGC GTACATTGGGGGCATGTTCGGAGCGGGGCTGTACTTTGCGGAGCACAGCAGCAAGAGTAA TCAGTACGTGTACGGTATAGGAGGGGGTTCGGGCTGCTCCTTACATCGCGATAGGAGCTG TTACGTGTGTACCCGCCAAATGTTGGTGTGCCGTGTTGCCCTGGGTAAGCCCTTCATGCA GTTCAGTGCGGTGAAGATGGCTCATGCCCCGCCCGGACATCATTCTGTTATCGGGAAACC CTCAACTGGGGGCCTGCATTTTCCGGAATATGTGGTGTATCGGGGAGAACAGGCTTATCC GGAATTCCTTGTCACTTATCAAATTGTAAAATGACTTTTAATTAAATCTCGTTTATTTAT TATCTTAATGGGAAAGTATTTATTAAGTTTTATTCTAAATTTTTATGAATTTTGATTTAA ACATCCATTTTTCATCCTCAGTATTCAGCCACTATCATTATTTCTTAAAATTGTTTGTTG TGTAGCTCTAGATATCTGTTGGGGACTTAAATTTCATTCTAGTCCCAAAACTTTGATGAC AGTTGAAACGTTTACAGTCGTAAGACAAAGAAACAAATATTTTCAAGCTGATGTTTAGGA AAAAACTCCTTTTTTCGTACGGCGCGACGACATTCTTGTTACCAAACTCAGAAATGTTGA GTAATTATTGATGCACGCGACAACAATTTAGCGCAGATTTCGAAATTAAGATCTTCCGGA GACCGCTACAATATACACGATTTAAGTACAGACCTGCCGTCCATCGTGATAGGCTATAGC TGTTGCCATGGAAATCCAGAGCAACTCAACTTGGATAGCTTTAATGTTTTAGCGTAGATT GTAGTCCAAGGGATTTGGATGACTGTTTGTGAAAGTTACACTGTTGATTGGACAGATTGA TCGGGGCTACGGACCTGATCGGAAACAGTTTTTCCTGACCTTACTTCGGCGACCTTGTGT GTTTCTGATCGGTCCCAAGCACTTTGTTGGTATTGATTATAACGATTTATATGTGTATAT ACTGTGTTTAAAATAAAGATCTTACATATGACATACAGTTTTTTACTTATCTTCTATCTT GTTTGCTTCTAAATCGAAAATTGTACTCATTGATCCGAAATATGTGTTAAAGTATTGAGA GTTGTCATCTTGGTAGATGTTTACGTTAATAGAAAGTTGATAAATTGCTTTAGTAAGTAC AACAAACTAATGGGTTTTCTGTATGCAAATTACAAACTTGTACCCGAACAATCAAACAGC TGAATGAGAGGATCACCGCGGCATAACGGCAGAACTGACAATGATTCAAGATGTCTGGAG GTGAGGATGACACCTTCAGAATTGTCCCATACTCTCCTGAACCCTGACTCTCGAGTCGGT GGGTTATAACAGTTAACACGCTTTAGGGTCTTTTTCCACCGTGCGTGGGTATACACAGTT AACTTGGATAGAACAGTATTAAGCAAGCCCAGCAGTTTCACACTAGGCTTATTTCTATCC AGGCCTCCTATTCGAGGGTGTAGCTTTCCGACAATCTTACTGGTTTTCACCTTGCAGCCA ATTTTACACAGATGCAGTATATTGTGCTGGACGTCTAGCCTTTTGTTTATGAATGTTAGA TTTCGTTTCCTGGTTCCCTGTCTCCCCATGATGACGTCATATTAGAATCTTATATGTCAG ACTAGGGAACACGAAATTTGTTATCTCTTTGACAATTGACGGCATTTATTCAAGTATTTG ATAACCTTCGTCTCCACTTTCCACTATTAAGCTAGTAAACCAGTAACACTATTGTTTAGC TGCTGAAGACATCCCCTTCGAAAGACCCTGTACTGTGTACACGGGACGGGGCAGCTAGAG AGAGATGTCTCTCGAGGTGCTGGTCAAGGAGGGTATCTCCCTCCCCCTCGTCGAGAAGTC AGGGGTACAGTCCACCCTGGTGGTGGTCAACTTCCAGGGATACAGTATCAAGAGTAAAGT GTTCGATAACGATCTCAATCCTAAGTGGAACGAGGTTCGGCAAACATCTACCTGAATTTC AATTTGGCCTCAACTTTTCATAATTGGGACTTATGTTCTGCCAAGGTATAGAGGCCGCCT CACAAAATAATTGTTATCCCGAAATTGAAAATCGTTTATCAACCAATTCCAAAACTTCAA CTGTCCTATTTTGCAGTTGTTTACGTTTCCCCTTGGTAAACGAGGAATCACGGAGGATGA TTTCGTCGACATCATTGTCTACACGTTCAGAACAGACGCCCGTGGCAAGTAAGTCTTTAA TCATGTCATAAAATATAAATATGCTGCTTTCCATGTAATTTCCCTACGACAACGATCGGA GACTAACGTAAAGAGAGCAACGCAGCTCCCGGTAATCCTTGTCAGCGACTTATTTTAACG TTGAAACTATTAACGATATGAGCTTGTTAATTTTGATTTACCGTATAAATAGTATAGTTC CACTAAACGTCTAAAAGTCTACATAGTTCACTAAACGTTTTAAGTCTACATATCTGATCA AGACACTGAACGTTCGTCTCAGGGTGATAGGAAACGGGAGATATCACGCGTCTCCCCTGC TAGACAACCCCCAGCAAACCAAGCAGATAAAACTCAAAGATTCGCTCGGCATTGAAAACG GGGTGAGTCTGTTACTATATGTAAAACCTATGACTGTACAAATGGTTAGAGCTATAAGTA TCACATATTCAGCGTACGCTTCAAGGTGAATTAAAGTTCTCAACACCTATCCACTATTAC TTAGGGTTCTATTTTGGCGAGATATACCTTGACTCCCAATGCCGATCCATTCGACCCGTC AAAAGCCGCCAGATCGTGAGTCTAAATGTTACCCGGTCATACAGGAAATGTGTTGTAAAT CCTCTCCTTGTGCAGCACAGCCTATAGATATCCTGATATCCTGGAATAATATTTTATAAC TATGCTGCAAGAGCCTGCGGTGGTTCTATCATCAATTATCATGAAAGAACTTCGAGCCAT ATAAGAGATCATCATTTGTACTCATTGTTGGACTTGGGTCTGTAGTCTGGCTTTGCAGTT GCTTAGACATCGATCTTAAATTTTGGAATATCTCACTTACGTGAATGCTTTGTGTCTCAA AATTTGGACTCTTTTACAAAATGGTACTGTGTACATGGAAGCGATTATAAATAATGAAAA TTTGACATTTCAAAAATTTCTTCTCGCATTAAACTATTCAATACCTGCGCGACCGTGAAT ATATCAATATGTTTATAGTACTTTCACTTTCTAACCGTTGCTGGAAAATCATTCAAACAA GAACGCATTGAATATGATCACATAAACCAGCTATCTGTATGGCCCGGTATGGCCGACAAT CTTACATCTATGACCGATATTTTTACGTGTAGGCTGTTCTGGTGGTAGAAGTTAGGTACA TCCTCCATCCGGACCCGTTCTCTCCTATCACGTCCTCTCGAGTGTGAGTCGAAATTCATG AAATTCTTGTCGAGATCAACCACATCAGCAACAGCAAAACTGTCGAGATCAACCACATCA GCAACAGCAAAACTGTCGGTTGTAATTTGCGACTTGTGGTAACTTGAGACTTGCATACAA GTCACTCACTGAGGGTGAACGCTCAATTCGCTGATCCGAACACTCATGTCGACACTGTTT TCTGTCTGAAAATTATCTGAAGAATGCCTGAATACTTGAATCTTCACTATTTCAGTACGA TCAGTTGGATTCAGATTTCTTAACAGCTTTTAACACTTTCTATAAGATATCATAACATTC AAACCCTCTCATCTAATTCTAGCGGATCTTGCAATCATTAATATTCTTGAAAGTTTACTT TTTTGGACCAAAAATAAAACAGCATCCCTCCCACATTGACAGGCAAGTGTCTTGATAAAA TTGCACTCCAAGCCTGACGGAGTGCATTTAGAAGAATCGCCCAGCAGACTGTGAGTGAGC ATTACAGCACACCCATAGTTCTTCGATCTGCAGCATTTTTGTTCTTGGAAATCAGAACAA TTTGGGGATGTTTTAACATGATTTAACATAATTGTTTCAACCTAGTGTTGCTGCATAGAA CCCTAAAACAGAAGTGTTTAGATTTTCCATCAAGCCCATCTTTACTGTACAATTTATTAA AAATCAGACCCCTTAACTCCCCTCGCCCTTGAGATAAGCGGAAAAAACCCTTGTTGTTTT TTTCTGTGGGTCCCGTACCAGTGTGACCCAGTCTCTTTTAAAAAATCAAATCAAGTAAAA CTTCTTTACCACCCATGTCGCCTAACTCCAGGGCCCAGCCGATGGACCAAGCCTCGCTAT CAGTAGTGAAGGACGTGTACCAGATCAGGTTTCTGATACACGAGGCCAGACAGCTGACCC ACACTCCCTGTGATCCGGTAGTGGTCCTGACTATCGGCAAGGAGACGAAGAGTACCCAGA TCTGCGAGGACAGTATCAACCCCGTTTATAATGAGGTGAGGAGGTCTGCAGAGTGCAGGT CTCTGATCTATCTTCCGTTCCTTTATAATCATTGAGGAGGTCGCTACAAACGAAACATTT TAGCGACTAGATTTATTTGTTGATGTTAGCGAACTACTTGTTTTTGTGAGACCTTGGATG TATGGACTGTAATTAATTCACCTTTGTGTCAACTGTGGTAATTTTTGGGCGATATGCTGG ACACAGATCCACTAATACTTTTCAGGCCATATCATTTGTGACATACAGCTCTCCATTTGA CATAGCAAAAGATGTTGTTCATTTGAGGGTGCTGAATACTTTGAGGCTTGATGATGCCTC CTTAGTGGGCGAGTTTAAGGTGAATCATATTCAAATAATCGAGAGAAGCCTTTAATAAAT GAGATGGTTTTAGTTGAACTATACAGATCTACTTCTCGTTCAATCATTTCATAAAATCAG TTGTTCCAATGTAGATTGTAGGCCAACTCTAAACATTCTCAGTTTGTGATGATGACTGCG TTCCAAAGCGATCCTATTGGATGGGACGAACCAGCCTATCTCTCTAACGATGCTTGTCGG ACCATGTTCCGAAAATGGCTCATCATCACTCACCCTACCGAATCACCCAAAAATATCAAG GTTTGGAAGGGGTTTCAATTTCCCACACTTTCACAAATTTTCTGAGTCAATGAAGTCTTG TTTCAGCTAAATTTCAGTAGGATATTGAGATGAGTCGCATTTATAACGGTCTAGATTGCA CTATCAGGGGTTCGTGAATCTCTCCATGAGTATCATGGCGTCCGGACAGAAGTTGTTAGC CCCTCCCCAAGTTGAACCACTCCTCCTCAATGTCTTCTCGTATGTAGTACAACTCCCTCT TTTACTACAACTTCTCCTTTCACTGTTTCACCGACAAAACGGAGGAAAATTTTAAGAAAA ATCTAGAATTCGTTATACCTCCTTTTCGTCAAACTTGTGGTACTCGTTTCCCTCGTTTGT AACTAAGCTTATTGCTATAGAGAAGGTATAACTTTCAGGAACGTGATGAGACCCAGTGAA GTGAACGCACAGTATCAGAGGCTAGTGGTGAGGATCCTTCACTGCGAGGATGTAGCTCCA AGTCAGCACTTTACTATTCTTTAGTATACTCTTTATACATTTAGTGTCTGAACGTTTATT TGCTGTAAACTTTAGAGCTGCTGGCTATTAAAAATTTAAATTTTGAGCTGGTAAATGGAG AATGAAGAATCAATGAAATGGATTTTAGAGGTTTGGGAAGACACTCTCAGGACTCACGGC AACGTTTCAGTGTCTGCCGAGGACGACGTAGCGCTGGTAGACCCCCGACTACAACGCCTA GCACTTACAGACCCTTACATAGCAGTCAGCTACAGCGGGGTTGAGGGACTTACCGACCTG ATATACGCGGAGTACAATCCTGTTTTCTTCCAGGACATCATCTTTAACATCGAGGTTTGG TTTAAGTGACGACTCTGACGAGAATGATTGATGTACTGTAAACTCTGATTCCTGTGGTAC CAAGATAGATTTTCTACATTATGATACTATGACTAGCTAGTCTGACTTCGTCTCAAGCTT GAATTGTATCTTTAATAATGTCCTTTATTTTTTCTTTCATATAATCCTCACTGTACTTAC TTATACTTACTTGCACTTGGGGTGGTCTCCTCAATCATTAGAGTGGCCGGCCTACTGTAC ACGTTGTCTCAACTATGCTGACGTCCGCGTCCGCCATTCCTGCCTATTAGCTGCCTCATT GTAGACTTTCATTTTTCGCCCACCAGGTCCCCTCCGTGACGGATACTCTAATAATCCGGC TGCTAGACCGAGATGTTGACGGAGACGATGACGTTGTCGCTACCTACTTCCTCAAGCTGG CGTCCATATCTTACTTCTCTCAAGACGAAGTTGGTTTCGACCCCACCTTCGGTCCTTGCT TCATCAACTTTACCGGCGCTCCCAGGGAGATCACTGAACACAACGAAAAACTTATCTATC TTAATGATGGCTGGGTTCCTGGTAGGTCTCTTTAAATAGACCCCTATTTTCTTGGAGTAC ATTCCGGATATGTTAATGCAATGGCCCAAGTACTCTACAGGTTACCCCTGATGACTCACA GTACGAAATGTGACCTAACGTCCCCCTCAGGTGTCGCATTTCGAGGCAGGCTTTTCATGG AGATTTTCACCAAACCGAGCTACTCAGTCGGCGTCAGCTGCAAAGTTCAGCCCAGTGCAC CCGATGCTCAAGCTAAGAGCGACAGATACTTGAACAGGACAAAGTTCGTTATCGCTGCGT GTTTTTTGGAGGCCACCATGATTGAGCAAGCGGACAGTGGCGTTACATTTGAGGTAAGGA CGTCTCCGATGATCATGAAGGGCCCCAGCCCTGACATCACACCTCATTTGGAGTTTAAGG TGCAAGAGTTTAACTTTGGGATGCAAGTGGTCGCGAAGCAAATATCTAATACCTTCCTTG ATAAGTTGTGTCATTGTTACGACCAATTTTCTGCAGGTGTCTTGCGGAGAGTTCGGTAAC GCAAACAGCAAGTCCGTAGACCGGACCAACTCGAACACACAAGCAACACAACCCTTATTC GACAGTACCCGGTACTATTACCTTAACTGGGACGCCGCCGCCCCCGCAGCTCTTGTAGTT TGTGAGTGGGAGGATGTAATCTTTAGACTGGAAACTCTCAACCTTCTTCAGCGGATATTC GACAAATTTGTAAGCTTTAGAAATCCTCTTTTCAAACAGAAGCATACTATCCTGGATCCT TACATTTTATCTCAATATCAGTACATACTACAGTCCATTAACATTTAACATCTTGCTGAT ATGTCTTCTATCAAGAGCATCACTTCCGCAAAGTGTCTGATCTCAATCCTGAACACCCAG GAGGCGGATATAGCGGACGTGGACGACGCAATACAGCTGGAGCTGACGGACAGAACCATC AGAAACAAGATGAAGAACTCTCTGAGAGATCTGATAGAGAACCTGAAGATGGAACTCCCG GAACTGCCAGACCATTGCAACGAGCTCGACAAGAAACTTAAGGCTCTGAGAAGATTCAGA ATGGATGAGATTAGCAAGAAAGCTGCCAAGATGATCAAAGATGTGAACCCTTCTAGAGAT TTCTATAACGAAATGTTGATCGTCTTAGAAAAAGGTACTTTTAATCTTTTCAGATTAATC TATTGATACTTCTAGTTCTGGAGGTCAAATTCTTTTTTCCTCCCGTTATAAAAATCCGAA TAATAGTTTTTGGGAGGGGTCATAAATTTTAACCATTCAGGTCAAGCTAGAAAACACAGT TTTCTCGCTTCTTCTATGTCATAATTTGTGACTCCTCTTCAAAAAACCTCTCTCTATCGG TTACAAATCACCGTACACTAACCCATGACCACATATTCAGTCGGAGTGGTGTGCGAGGAA CCACAGAGCGATATCCCCGAAGTGGTTATCTGGATGATAATGAACAACATCAAGATCGGG TACTACAAGGCTCCGATACACTGGTTCCTGGAGTCACGTGATGCGAGGGGGAAGTACTGC GCCACCACCCGACACATCCCCTTTAGGGTGAGTGCAGATATCTTGCTTGTTGGCATGGTT ACCTATCTGTCGCGCTATCAGAATTGTTGGCATGGTTACCTATCTGTCGCGCTATCAGTA TTGTTGGCATGGTTACCTATcTGTcgcGCTATCAgaattGttggCATGGTTacctatctg tCGACGCTATCNNNNNNNNNNNgCTATCAGAATTGTTGGCATGGTTACCTATCTGTCGCG CTATCAGTATTGTTGGCATGGTTACCTATCTGTCGCGCTATCAGAATTGTTGGCATGGTT ACCTATCTGTCGCGCTATCAGAATTGTTGGCATGGTTACTTATCTGTCGCGCTATCAGAA TTGTTGGGATGGTTACTTATC  

>Tankyrase GENSCAN_predicted_peptide_1|1523_aa  MIYSAATFHLAVRYTDEQHDTELFVSAGNRPSCSVFIQLSEWREVCSLLLSYGADPYKTN  CHNKCPLDVCQTPELRERIAREHKGYTLLRVCNLGDIALIKKHLSPETVMFQHPFTLDTP  LHIAASATSKSKSVVELLIKKGADVNMTNKEGATVLHKATEINNLDVINILLRHGAKVNC  QDESGLTPMHRAATQGLVEAARLLLSHGADVTLPCNNGSPSTDLATESVLAVIREMEKPA  VISENTEEELRMLEAAKTGDMETLRSIGNRVNCNCQDLQGRHSTPIHFAAGYNRVDVVEL  LLSLGANVHAKDKGGLVPLHNACSYGHLEVVELLIKHGASVNVSDLWKFTPLHEAAAKGK  YDICKLLLKHRADPNKKNRDGKTPLDLVKEEDEDISDLLRGDEALLEAARKGEITRILKL  INTTNVNCRDNNGRNSSPLHLAAGYNQLEVAEVLLEHGADVNAQDKGGLIPLHNAASYGH  VEIAALMIKFSANVNAMDRWGFTPLHEAAQKGRTQLCSLLILHGADPALQNQNNETPLEL  AGAADVRSLLMDAMPPAMLPVSGLSPITPPPHIGGMLPLHPGLGEDFVEPVNNMENITID  VFLEKISMPHVLDLFKKEDVTLDLLLEMSHDDLKNIGISTYGQRHRILKGIKDYKVATAK  GPVPGDNPFQGSPEGSDYPDLVDLPMTDKDYISVCLEMQGSIKDHADRGVAGGIFRSYKI  NSVQRIINSRIWARYSYRRSEIAAANGCPNERMLFHGSPFINAIVWKGFDERHAYIGGMF  GAGLYFAEHSSKSNQYVYGIGGGSGCSLHRDRSCYVCTRQMLVCRVALVTLLIGQIDRGY  GPDRKQFFLTLLRRPCVFLIGPKHFVGIEAASQNNCYPEIENRLSTNSKTSTVLFCSCLR  FPLVNEESRRMISSTSLSTRSEQTPVARFYFGEIYLDSQCRSIRPVKSRQIKLGTSSIRT  RSLLSRPLECESKFMKFLSRSTTSATAKLSRSTTSATAKLSVVICDLWAQPMDQASLSVV  KDVYQIRFLIHEARQLTHTPCDPVVVLTIGKETKSTQICEDSINPVYNEAISFVTYSSPF  DIAKDVVHLRVLNTLRLDDASLVGEFKVPSVTDTLIIRLLDRDVDGDDDVVATYFLKLAS  ISYFSQDEVGFDPTFGPCFINFTGAPREITEHNEKLIYLNDGWVPDPYFLGVHSGYVNAM  AQVLYRLPLMTHSTKCDLTSPSGVAFRGRLFMEIFTKPSYSVGVSCKVQPSAPDAQAKSD  RYLNRTKFVIAACFLEATMIEQADSGVTFEVSCGEFGNANSKSVDRTNSNTQATQPLFDS  TRYYYLNWDAAAPAALVVCEWEDVIFRLETLNLLQRIFDKFSITSAKCLISILNTQEADI  ADVDDAIQLELTDRTIRNKMKNSLRDLIENLKMELPELPDHCNELDKKLKALRRFRMDEI  SKKAAKMIKDVNPSRDFYNEMLIVLEKVGVVCEEPQSDIPEVVIWMIMNNIKIGYYKAPI  HWFLESRDARGKYCATTRHIPFR   

>c601400002.Contig7:169000-195000 (CBP) GTAGACAACACTCTAAACACTCAAACTAAACAAAGCAGAATACAAGCTGCTAAAATTTAA CTAGAATAGCAGTATAAAAGCTGCCAACTAAAACTGTCTGTGTAGAACTCCTAAACCAAC TTAGAACTCGAAGTATAGAACCTGCCAAAATTGAACTAAAACTAGCAGAATAGAAGCTGC CAGAATGAAACTAAAATTAGCGGTATAGAAGCTGCCAAAATTAGATTTAACCATCAGTAT GGAGCCCCTAAAACTAACTTAAAACTCGAAGTATAGAACACGCTAAACTAAATTAAAACT CGCAGTATAGAACCCGCCAAAAGTTTATCTAAATCTAGCAGTATAGAACTTCTCAAAATG AAACCAAGACTTGCAGTATTGATCCCCTAAAGCTAACTTATCGCAGTATAGAAAAAGCTA AACTAACTTAAAACTCGCATATAAAACCCGCCAAAAGTTTATCTAAATCTAGCAGTATAG AACTTCTCAAAATAAAACCAAGACTTGCAGTATTGATCTCCTGAAGCTAAACGAAAACTC GCAGAATAGAACCTTCTAAACTAACAAAAAACTCCCTGTATCGACCTCCCATAACTAGAC CAAAAATTGCCGTATACAAAATTACATTAAACTCTTAGCACAGCGTGCAAGAATGGACCT ACCTCTCCCTCAAAAGTGATGACTGAGTTTCCTCCATGAGTAAGCAAGAGAACTTGGCGG ATGTCCCTCCACAGAAGCGACAAAAACTTGAGCCTTCCGAAAATGGAGGTATGGTTGGAT AAACCGTTTTTTTGTTACTGGAAACTTTGTATTACTACGGTTAAATTTGTTTGATGAAAG ATCGGCCGAAAACGGTTTGATTAAAAGATTTGTTGTTCTTTTATTTGGGTATGTTGTTAG TTCATTTGATTCACCGATCTAATGATATCACCATTTCATATGGCATGCTCTATAAATATA ATAATCATTCCATGTGCTTAGAAATGCCGTAAGTGTATAAAAATGTTCCTCATCAGAACC AATGCAACCGCCTGATCTAAAAATGGCGGTAAACCCTCATCTTGTCCTTTTTTTTCAGAT GGGCTCACACTATTTGCATCGTCCATAGTGAACGTAATTTTTCCTCTGAAATGCATATCT TCCGATCCATAATTATGAGTTCTACTCATGAATATGACCAAGTCCTCTGGAAGCAAATCC AGTCTTCTCCAAGTAAACATCGTTCCTTAGTTCCTCAAGTTTAGTCTGAAAATTCGAATA AGACACTGCGTGAAAATTCTTGCTTTAGCGAACCGAAATTTTTGGCATCACCAATATAAT TTAAATAGTAAAATATGTATCATTCCACATGACGACCTTTCATAATAAGTTCTAAATGAA AAGTCTCAAGATGTTATCTTTATTTTACACTTTGTGGATTATCCATGTATATTCTTGTTG ACTGCCAAAGTGTATTTAAAAACTTCTGCATGATCGTGGAATATGTAAATTTTACGTGAC ACATCTCATACTAAATCTACAAAGTATTCAATCATTACAAAATTTTCAAGTCGAATCAAA GCTGTTTAAAGTGTAAAGTTTTGAAAAATTATAAAAAAGAAAAAAAAGTAATACGAATTA AGTTTCTAGAGACCGAGGTTAAATTTATTGTGAGTACTGAGTAACTTGAAAATTTGAAGG TTACTATAAGGTTACTACAGTCACTCCTAGGGAGTTACTTGCTAAAGGTAATAAGAACGT TATTAAAATTACTTTGAGGTTACTAAAAGAAATCGTTCCGTAGGTGCGGAATATTACCCG GGACTGGATCCTCACAGTAACGGTAATGATCAGTTTAACGGGATGATGGGACAACATCCT TCCAACATGGGTTTCAATCAGTCTATGATGCCTCCCCAGCGCTTCTCCTCAGCGCAGATG GAACGGGTAATTTTCTTGAACTTTTTGAACTTTTAGTTTTGTTTTCTCAAGAACCTTACC CTTAGTTAAGAGTTTTAAGCTTAACGGAAAAAAAGCTGAATTGATATAGATTTGGTGAAT TGTACCTCTAGTCTCCACCGATGTCTGTCTGATGTCCTTGTAAAATTATTTTAATCTTTT ATTTTATTACAACCTAATATTTCTATTTGAAAATCATATTCTTCCTTACCCGTGGATTAT GAAATTAAACTTAAACAGTACATAATTAAACTTAAACATTACATAAGCATAATGATAAGG AAAATGAATCTAGACATGAATTTCCCTGAAGCGCCAAACTCTCCCTCAGGGTATGTATCA AGCTGTAGGACAAACCTCCACCGCACCCTCGCAGCCCATGTACCAGAACCAGCCGGTGAT GACAAGCGCGCAACCTACACCCACCCAGCCGATCATCGGGGGTGGGTCCCCAATTCGCAG GTCAACAGTACCCCCAGCACATGATCGCTCCCCCTAATTACAATCCCTCCCATTATCCTG GACAGAGGATGCAGATGACCCGTCCCATGCAGAACTATCCACCTTATTCGACTGGCATGA TGCCTCCACAGCGTGAGTAGAAGTTTCGTTTTGTAATTAATCAGAAACGGTTTTTTTCTT TGGTAATGGTTAGATTTTGCCTGGTTATATTCAAAAGGAATCTAAACAAATTTGAGTGGT TAATTCGACCCATTTCACCTCCTCAGCGAACCAGACGATGGTAATGAACCCCCGACAAAT GCCAGGGGGAGCGCCCCCTGGACCAACTGATCAGATGGGCAACCTCATCCTTCCTAATCA GCTTCCCAACTTCAACCCGGTTTGTCTTTTCTTGAAACTGATCGAAAAAGGGCCCGGATT TGTGTTGTCTTTTTGTGAAGAATTTTGTATTCACTAAGAGCTTTAGCCTTTAACTATAAC AGCTTTCAAAACCTGAATTGCAGTTTTGTCACAATAGCTATCACTACAATATTTCAATAA CAAAAGTAACACTCCCCCCCATCCCTAGAACCAGCAGATGTTCCAAGGCCAACATCCGGG TAACCCTCCCCAGCGGGAGTCTGGGGACCACTGTCGTCTTATCCAGCAGCAGCTGGTCTT GCTGCTTCATGCGCACAAGTGTCAGCAGCGCGAGCAGACAAACGGTGAAACGCAGCCCTG CCGCATACAAAACTGCAGCACGATGAAGGGGGTCCTCGCTCACATGACACAGTGCAACTT GGGTCGAGCCTGCACTGTATGTATTGACTCAAGTCTCCTCATTTTACTTAAATACGGCCA ATTTATTCTGAATTTACTACCTAATTTATAGTATTTTTGAAAGTTATCAAAATTGTAGAC ATAAATAATCTGTTATACTACCTCTCAGAGGAAATTCCAAGAAAATTAACGGCAATATTT CTCAGGTTAGCCACTGTGCCTCGTCCCGTCAGATAATAATGCACTGGCGGAACTGTCCCC GACGGGACTGTCCCGTGTGTCATCCACTGCGGGACGGTAACAACCGAACTTGGCACGATG GAATGCCACCCGCTCCGACACACAACAATCCCGCCAATCTCCAAAACCGGATGAATAACA CGATGTATAACAACGACATGGCTGCGAACAACGCAAATGCGTAAGTTTACTTTGAGTACT AGCTTGTAGTTAAATAGGGTTGTTTGGGTTCCTTATCGCACTCTTTATGAGAAATTCTCA GATTGAAGATTTAAGTAAGTTTTCATGAAGTTTTTTGTACGGATCTCTTAATCTCGTCAT GTATTCTCCGATCCGAAAAAAACAAATTTTTTCAGGATGAACCAACAGCAACCCGTGCAG CAACAAGCCCAGCCAACGCAGCAGCAGCAGCAGCAGCAGCAGCAACCACAGCAACCTCAA CAACCTCAACAACAGCAGCAGCAGCAGCAACCATCTTGGGGAAGTCAACTCAGCGATGCG AAACGCAAAAACGTCGTTATGAAACTGTAAGAGCCTCTCTGTTTTCTACTTTTGAATTCG GTATTTTTCTTTAATTCAGTATTTTCTTTAATTCGGTATTTTCTGAATTCGGTAtttaaA TTCGGTATTTTCTGAATTCGGTAACTTTCGCGTTTTAAATTGAATTTCGGAGATTCTATA TAACTAGTATCGGGTGAGAAATTTAGTAGATTTCTAAGCTCACGTTATGTGCTCAGGGTC CACGTGATTTGCCCTTCCACAAAGACTAACGAGGCGACCGCACATCGAGACAAGCGCTTC CAATCTCTTTACCAGTACGCAGAGGTGAGAAACATAGCTATTTGACTGGAACCCTTCGGC CTTCGAGGAGATTTTGAAATGAAGTTCGACCTATTACATTCAACTTGTACAATCATTCCA ATTATCTGTTTCTTCGTGATAAGGCACAAATGTCGCCACAGGAAGAAATTGTACCCGAGT GGGGATTTTAACCTTCATTAAGCTCGATATTTTCTTGACATTGACGATTTCCAACATTTT TAGCGTATCGAGAGAACTGTATACATGTCTGTACGTTCGTTTGACGACTATCACAAAATG TTAGCAGAGAAGATCTGGAAGATTCAAAAGCAATTAGACGAACAGCGTCAGGTACTATAC TATAAGATACTATACTATACTATACTATACTATACTATACTATACTATACTATACTATAC TATACTATACTATACTATACTATACTATACTATACTATACTATACTATACTATACTATAC TATACTATACTAgtACTATACTATACTATACTATACTATNNNNNNNNNNNNNNNNNNNNN NNNNNNNNNNNNNNNNNNNNNNNNNNNNNNNNNNNNNNNNNNNNNNNNNNNNNNNNNNNN NNNNNNNNNNNNNNNNNNNNNNNNNNNNNNNNNNNNNNNNNNNNNNNNNNNNNNNNNNNN NNNNNNNNNNNNNNNNNNNNNNNNNNNNNNNNNNNNNNNNNNNNNNNNNNNNNNNNNNNN NNNNNNNNNNNNNNNNNNNNNNNNNNNNNNNNNNNNNNNNNNNNNNNNNNNNNNNNNNNN NNNNNNNNNNNNNNNNNNNNNNNNNNNNNNNNNNNNNNNNNNNNNNNNNNNNNNNNNNNN NNNNNNNNNNNNNNNNNNNNNNNNNNNNNNNNNNNNNNNNNNNNNNNNNNNNNNNNNNNN NNNNNNNNNNNNNNNNNNNNNNNNNNNNNNNNNNNNNNNNNNNNNNNNNNNNNNNNNNNN NNNNNNNNNNNNNNNNNNNNNNNNNNNNNNNNNNNNNNNNNNNNNNNNNNNNNNNNNNNN NNNNNNNNNNNNNNNNNNNNNNNNNNNNNNNNNNNNNNNNNNNNNNNNNNNNNNNNNNNN NNNNNNNNNNNNNNNNNNNNNNNNNNNNNNNNNNNNNNNNNNNNNNNNNNNNNNNNNNNN NNNNNNNNNNNNNNNNNNNNNNNNNNNNNNNNNNNNNNNNNNNNNNNNNNNNNNNNNNNN NNNNNNNNNNNNNNNNNNNNNNNNNNNNNNNNNNNNNNNNNNNNNNNNNNNNNNNNNNNN NNNNNNNNNNNNNNNNNNNNNNNNNNNNNNNNNNNNNNNNNNNNNNNNNNNNNNNNNNNN NNNNNNNNNNNNNNNNNNNNNNNNNNNNNNNNNNNNNNNNNNNNNNNNNNNNNNNNNNNN NNNNNNNNNNNNNgTACtatacTAtagatacgtATACTATACTATACTATACTATACTAT ACTATACTATACTATACTATACTATACTATACTATACTATACTATACTATACTATACTAT ACTATACTATACTATACTATACTATACTATACTATACTATACTATACTATACTATACTAT ACTATACTATACTATACTATACTATACTATACTATACTATACTATACTATACTATACTAT ACTATACTATACTATACTATACTATACTATACTATACTATACTATACTATACTATACTAT ACTATACTATACTATACTATACCGTGCAGTTTGTTGCCCTAGCTAGCAAGCTGTACTAGG GGGGACAGGCGCAGTGTCAGAAAATTTTTGAAAAATTAAGTTTTATAAGATAATTTAGCA ATAAAAACATGAGCAGAGCAGCACTAAAACAATATAGTTATATAACCAGGCGAATTCTCA AAACGGTAACCTTTTGAACAATCTTACATTCGCCGACAATTTTTCTAACCAAATGTAAAG CAAATACGAACTCAGTCCTAAATGTATTTATAAACCTACAAAAAGAAGCTGACATGCAAA TGGCAAACGTCCTCATCCGCCTTGGTTGTAATATTTATTTGAATGGCATAATGATCACTG GAGCGGTTTTTCAACTGAAATTAAAATTACCGAACATTATTTAAGTAGACTGGTCGACTT CGAATTGTTCTAAGGTTATATATCATGAAAGTAAAACACTGATGAGGGGTTACACTGGGG AGGTTACACTGGGGAGGTTACACTGGGGAGGTTACACTGGGGGAGGTTACACTGGGGGAG GTTACACTGGGAGGTTACACTGGGAGGTTACACTGGGAGGTTAGACTGGGAGGTTACACT GGGGAGGTTACATTGGAGAGTTTATACTATATTTTCATAGCGTGGTTATTTACCTCCACT TCCTTTCAGAACCGAGACAAGATGAGGAACAGAGCCCCTGACCAGAATGGTATAACACCT CAGTCGCCCCGGCTCTCGAACAACTCCTCACCTGCTCCAAGCGCCAGCAGTAATAACGAT AGTAATGCAGGTTTGTTACTCTTTATCTTTTTTCTCTTTCTCTAAATCCTTCTCAGCAAC CTAGAAGCTTCTAGTATATAGAATTATATTTATCTAATGATATGATAACATTTTTCTGCT CTGTAAAATGTAATTCTATCTCGATCTCTTTCTGCTTCGAGATCTCTTTCTGCTTCTAAC TTTGGTTTTACCTCCAAAAATCTCTGATCCATAGTTTTATTGCAAGTTTGCCTCAAGCTG TTTCTTCTTTCCTGATTCTTTTCCCTTATTAGATATTTCTTCTCTACGTCATGTCTGTCA TAATTGTTATTTTTCTGTTTTTTCAAAAAAGCAAGAGAAGCTAGATATAGTTAAAACTTT TTGGAGTTTATTTTTACCGTCTTTGATCACGTAAATTCAAAGCTTAAAGATGATCAATTA TTCGTTTGAGAGTCACCCCTTTGGTTTAGAAGACAAAAACTAAGTCTAGTAGTGAAGGTC CAGCAGAAAAATTTCAGCCAATTTTTAATTAAAACTTTTCCTTTTTCCTCATTTATCTCC AAAACTTCGTCTCGAAATGTCTTCATAGAGTTTATTTCGACTATTGTACATAACGTTATA CATCGTACATTACGTTATAACAAAGTCTTAAAATAATCAATCAGTCATTTCAGACTCAGC TTTTGGTTTATGAGACAAATTAGAACCAATTTTTATTGACTTTTCTGGTGTTCCGAGTTA TCTCCAAAACTACAAGTTCTAAAGTTGCTTTGAAATTTAGAGTTTTATTTCGACCATCGT ACATGACGTAATTTCACTTGAATAATCTTAAAATAATCTATTAGTCATTTTAGAGTCTAC TTTTGGTTTAGCATACAAATTAAAACCAACTTTTAGGGACTTTAGCGGTGATCACAAAAA CGGCATCCACAGTTGCCTTGAAATTTTAGCCGCTTATTTTGGTTTTCGGAACATGGGGAT CTTTTTGATTTGTGATAAAGAATTAGACGTTACAGAGTCTTGACTGACCTAAGTTCAACC AGTACTCAGTCCCTTTCTGAGCTAGCTTGTGTACTTCAATTCCATTTGGTGTGTGTCTCT GCTTGTTAGTATCTTGTTGTGCTATTACTGTAAGCTTGGAGACTGGGTGCAGTAATGCCC CAGGGCCCAGATGGTTTGTAACATCACGGATGCTGACTAAACTTACCTGATCCTCTACAA CATGATTTTGTTCTCAAGTTCATTCAACTCAGTCACAATATCACTTGGAAATGAATGTAG ACCCTTTAGTGCACGTTAGCAATAGGCAATGACGATTGAATATTTAGTAAGGATCAGAAG GTCTGCTTTCCCGGCTAAACATTTTGTACAGCATAGTTTATCAGTCACAGGATGAATTAC TAACTGTTTTGAGCATCTCTACTCCACAGAATAATAGTGCACTTTTACTTGCAAACTTTG CTGAAAACCGAATTTTTCAGATTTTATGGCTAAGATTTAGAAAAGTCTTTGGACGTCACC ACGCTTGATTTTAGAATTTTGAACTAATTCATCAACCCGGTCAATCAACCGGTTTTTATA TTTTATTCAACATTAAACAAAGAATACAATGTCAAAATCTAGATTTTAGATTAAGATTAC ATCTAGATTTCTTGGTATTCCTATCATGGATTGCAGAATCACCGACATTCATGACGTCGT GTTGGAAAAAAGTTTTAAATGAGTAGGACGATTTTGAAAAATGGCATTTTGAGAATTGTG TGTGGTTTCTGTACTCCCGTGTAGGCCACATTAAACAGTTAATCAAGTATCTTACCTACT TCATATGCATTTCACTGCTGAAATCTCTTGCTCTAGACACACTTTTATAACCCCCAAGTC TCATAATGAAATAACCATAATCTTTACTTTTTGGTTCAAGAAACTTACCATCTAGAAGCT CAGACTGTGTGAAATTTAACTGATAAATTATTTGGTGAGGCCTCGAGAAGTTGTTATGTA AATACAAAATCTGGCTGTTTCACGATCCTGTAAAGGCGCTAAAAGCTATCAGTAAACTTA GCGTTGGGAGTTCAAGCAATAAGATTTAATGTCTAAAGCCTCTTGGACCATGGCCGGTTC ACCTTTTAACATTGAGCTTACAGCTTAGTAGTGCCAAAATTTTGAACTTAAATTCTTGGA TAATTCTTTCCTGGACTGAGCAATTTTGAACACCTGTATAGTTGAAGTCCTATTTTCGAT TAAACTCTGAATCTCAATCCCATGATTTTCTTTTGAAGATTTTTCTAAAATCCGGTTGCA GATAAAATGTCCTGCAAACGTTTTCTCTCGGGTCTTGACTTCGTTCGAGTTATTTGCGAG GTCTACATTTTGCGCGCGCGCGTAAAGAAACCACACAATTCAGGCATCGGCGGTAACCTA ATATAGATTTTCTGGGAGGCTCTCTCTGTAGGTAGCTCTCTCTCCCTGTTCTCGACTGTG TTTAACACCAGCCAACTTTTCAGGCGATCAAGTGATGCCCAGTCCCAAGATAAAGCAAGA AAAGACTGAATCCCCTGATCCTTCTTCGAATTCGATCCCAGCCCATCCCAATCCAGCGGT AAGATCGCACATCTTGTCCCAAGTGTCCAACAATCCGTTCTTTCACAGTTTCATGGAGAC AGGAGACTCGAGCATTTCAGTTTTTGACTAAACCAATTCTCGTTCACAGACCCCTAAACA AGAGCCTGTTGACGCCCCAATGGTCAAAGTGGAAAAATCATCGCCCGGAGGTAAAGAAAG TCCAGAGCCAGAAACACCGCCGAACCATGGACCCACCAACAAGAAAGGTACCCGCCTATG GCTGACCCGAAGTTTTTATGGAATACGGAGTTTTGCCGGTGTCATCCGCAATGATTTCAC TCAAGAGCAATTCCGGTCTGAATTTTCCATAGCATTCACTAAAAGCAGTATTGTCTAAGA GCAATGAGCAATCTAAGACCCATTTCACTTCTTTACATGATCTCTGCCCACTTCTTTTAA ATAGTAATGTCTGAACTAAGAAGCAGGTGAAGTTTAAAGTTAAATGTTTAGTCTTGACCA GCGACAAAAGTTAAGCGTGCCCTACATTACACGAGCCCGCTCTTGAAATCTCAATAGATT TCCTAACTGTTTTGTTACATTTTTTAGATCCTCCTACAATTCAACATTAGTATTTCGGCC TCATTGTTACTTGATCTTGAAGTTGAAAGTAAGGGGGCATAACCCCTAGGGGTTGTGCAG TGTCTAGACTATCAAATTTGGATTCCTTAAGAAATTTATCGTCAACATGTCGACTGTCGA ACTAAAGTTGTTATTCTAGCTTGAAGTTAAAATTGAGGGGTCTATTGGGGGTAACCCGAG TGATGTTTGGCTTCGAAACTATCAAATTCCGGTTCCTTGTGAAAATTTATGTAAAAAAGT TAGGCTCATTGTTTTTCTAGCTTGTTTTTAAAATGGTCAAGAGTCACAGGTATGTAATGT TTTGGTAGGAGCAATATTTTATCATGAGAAGAATTTGTTTGTCAAGAGGGCTCGGGTGCT TGTCATCACCCAAATGATACATTAAAAGTAGATCGCTATCACGTGATTCTAAATCCTATC TCTATTCAGTGTTCACCCGAGATGAGCTCCACACGGAACTGATGCCCATCTTGGAAACCT TGTATAACATGGACGAGGGGGTGTGGTTCAGAGAACCTGTCGATCCAGAGAAGGAGAAAA TTCCCGACTACTTTGATGTGATTAAAAATCCTATGGATTTGGGGACCATCAAAAGTCGGC TGAATGAGGGTGGACATTACTCAAATCCGTGGAATGTAAGTCTTCACTTTTTTAGACTTG GGCTTTGGTTACAATCGACTTCTATATTTATGCTGGAATTATCAGAATGATTATCCGGCC TGGATCTTGTTAGTTTTAAGATGTTGAAACTATTGATCGGCTAAGGGATAGGCTTTTGGG ATGGATATATGGATAAGGTTATCAGATAGAACTAGGACAATATTAGATAAAAGACTACGA CTATAGTGCAATGAAATCAATTAAAATAGTTGTTAACAACCGTGCCTGATCCAGGATAAA TTTTTATGTTATTATCCTGATAATCCAAGACTGATTCAACTTATACCCCCAGTTCATCGA TGCGATTAACCTAATGCTGGACAACGCCTTTACCTACAACCGTAAGAACACACGTATTTA CAAACATGCTGCACGTTTAAAAGACGTGTTCAAGGCGAACATCGACGCTCCCATGAAACG ATTGGGATACTGCTGTGGGAAAAACGTAAGTAGCTTCAACAAAATGTCACTGCTGCAAGT AATAATTTTACCGTTAAACATTTTCGACATGTCAATCCACTATGGCATAAATTAACTTGA TTGACGATTGTTTCCTATTCAAGCCGAACTGATCTAACTTTTCCTCAGTATGTGTACTTT CCACTTGTTCTGTACTGTAATGGGTATGGTGGTTCTATCTGTCCCTGGTCTATAGCACGA GACGCTGAGTATTTGGAATATATCTGTCCTAACACTAAATCTCCGTGAGTATCCTACCTG GAATATATCTGTCCTAACGTTAAATCTCCGTGAGTATCTTGCCTGGAGTATATCTGTCCT AACATTAAATCTCCGTAAGTATCTTGCCTGGAATATATCTGTCCTAATATTAAATCTCCG TAAGTATCTTGCCTGGAATATATCTGTCCTAACATTAAATCTCCGTAAGTATCTTGCCTG GAGTATATCTGTCCTAACATTAAATCTCCGTAAGTATCTTGCTTGGATTAAATCTCCGTA AAATTTTAGAGAAATTCTGTCCTTACTCTATATCTCTGCTAGAAGAAATAGTATCTGATT AAATAAAATAACTTGGTGACGAATAGATTTTAAGTTAAACCACTGATCACAGAAAAGTAT CCGACGTAGTTCCGATTTCAAGACGTGACTGACTTTTCTTAGCACCAAATACCAATCCGT CCAGGTACCACTACTGTGTGCGGTGCTTTAACGAGCACAAAACGGACTACATTCCTCTCC CTGACGAGAGCGGGAGTACCCTGAACACGGAGAAAGTTCCCAAGAACCAGTTCACAAAAC TCTGCAACGACAAGATAACGGAGGAAGAGTAAGTTGGGACAGTGTTTTGTTGGGACAGTG TTTTGGTCGTTTGGGGAAAACGCTACAACATTAGAGGAGGGCCTCAAAAAATTGGAAAAA TTCAATAATTGTATTCCCAAGAACAGTATAAGACCTAAGGTAGGAGTGGGTTTTCTGAGC TGAGTGTCGGAAAGTTGTCCTATTAAGCTGCGTAGTGGGTCTGCTGTAGCTAAATGAGCA TGATGAGTCTTGTATTACAGTTTGTTATGTTGACTGGGTCTTTCGGGCTGGTTTATGTGC CTTCATCTGAGTCGGGCAGGGGTTGGGTTGCGTAGTAGGTCTCCTAAACTGGTAACTGGG TGCACTGAGTGAGGTAATGATTTTTTAGTAGCCTTAACTTATTTGTAGTTGTAGCCTTCT GAGTTGGGAAGTGAAGGAGAGGGTATCCTGATCTAAGTCCAGCTGGTAACTCCGTCTCAA TAAAAGTGTGCCAACATCTTCAGAATCCTTTATGAAGAATGCTTTAGAAAATCTCAACTT GATTTCAAGATCTAAATGTTTGTTTTTCAGGAAGTGTGAGTGTAAAATTTGCGGGCGAGT TTGGCACAAAGTATGTGCCCTGTACCTCGAGACAATCTACCCGGATGGTTTTACATGTAG CAGCTGCAAGCAGGACAAGAAGGAACATCGCTTTATCGCTAAAAGTAAGTAATTTAAGAA TTTGTCCGGTTTTTTTAAATATGACATTTCAGAGTAACAGAACAGTTTTTAGCAAACTCT ATAGCAGCCGAGTCTTTTTTCTATCTCTATCTTATTTCCTTATTTCTTATTTCCCACTTT CTATCTACTTGAACACACAAACCCCCGTTCAGTGCTAAGCGTTGCACATCGACCTTCATG ATTTCCTTAAACTATCATCTTTATCTTAAATATCGTAAAATGTATTGGTAGTAGACCTAC ATTGTCAAACATAACACTCTGCAATGTATACCCTAATTTTACACATGTATACCTGCCTCT ATACATTATGCATGCTGTAACACAATGAAATGGTGTATACCCACTCAGTCATAATTTATC CTGAACGTAAAGTTGCGTGCTGCCCTTTTACAGTTCAAGAATGTAACTGATCGCCTGTAG TCTTTGAAATGAAATACTTGTTAATCCAATTATTTGATACACCCCTGAGAAACATTTGAC GCAAAATACAATTCATCCGCCGTTCGGAACAGTACATTCAGTAAACTCAGCTACCTTGCC CCTTGGATTTTTCAAGATACCTAGTCCAGTGAACAGTTTACTGTACTACTGTTCGCTTTG TATAATGTATAATGTAAAGTAATGTATAATATATATATATATATATATATATATATATAT ATATATAGTTAGTATACTACGTAACGTAaccgTacGTACGTAGTTaaggTTANNNNNNNN NNNtttACTgtACTACTGTTCGTCTTgttaATAATAGTATAATGTATAGTAATGTATAAT ATATATATATATATATATATATATATAATGTATAGTTGTATACTCTAGGAACCTAGCGTA TAGTTAGGGGCCACCACATTACATCAAAAAAGTAAACCAGAATTCAGGTACTCGATATTG TATATATGGTATATGATATTATGCCCCTCGTAGAAAATGTCCTGCGTTTACCTTTTTGAC ACCTTTAACTAAGTTTCTTAATATGCTTTATGGTTTCCAAACAAACAGAATATCCAAAGT AATGAATATTTTGTACCCATTTACATTAGATATATTGTAACCATTTACATTAAATATAAA GTTACCATTAACATGAAATGCTTCTAAAATATTTGTCATAGACACCCGAATATTATACAG TGTAGAATGTATTGCACGTAATTAAACGTACCAAAAAGAGGAGATCCAGTGGAAGGATCT GTTACAGCATTGCTAGACACGCGCGGCGCGGTGTCAAGTTTCACTCCGTTCTCACTCTGT ACAGTCGCTTCTAACTGTTAGTTGGAGTGTACTGTACCGTGTAGTATACAGGGTATACAC ACACTTCTAACTGTTAGTTGGAGTGtacgTGTaaCCGTGTAGTATACAGGGTATACACAC ACTTCTaactgttagTTGGAGtgtatgtaaccgTGTAGTATACGAggtagtaCacaCACT TCTAACTGTTAGTTGGAGTGtNNNNNNNNNNNNNNNNNNNNNNNNNNNNNNNNNNNNNNN NNNNNNNNNNNNNNNNNNNNNNNNNNNNNNNNNNNNNNNNNNNNNNNNNNNNNNNNNNNN NNNNNNNNNNNNNNNNNNNNNNNNNNNNNNNNNNNNNNNNNNNNNNNNNNNNNNNNNNNN NNNNNNNNNNNNNNNNNNNNNNNNNNNNNNNNNNNNNNNNNNNNNNNNNNNNNNNNNNNN NNNNNNNNNNNNNNNNNNNNNNNNNNNNNNNNNNNNNNNNNNNNNNNNNNNNNNNNNNNN NNNNNNNNNNNNNNNNNNNNNNNNNNNNNNNNNNNNNNNNNNNNNNNNNNNNNNNNNNNN NNNNNNNNNNNNNNNNNNNNNNNNNNNNNNNNNNNNNNNNNNNNNNNNNNNNNNNNNNNN NNNNNNNNNNNNNNNNNNNNNNATAAGccccTcCACCACGCCAAGGccccTcTcccggcA CAGAGGCAGGGTTGTGTTAGTGTGGGCCTGCCTCCGGTAAAGCAAGGAGAGAGGGGAGGA GACTGTGAGAGGCCAGCCGTCTCCTCCTACTGGGAACAATCCTAAACCTGTTACTGAGAG ACTCAGAGGCTGAAGAGAGTCCTCCGAGACTCTCCCAGGAGAAGGACTTGTGAGCGGTAT GAAGGCCGTCACAAGGAGGGGGTATACAGGGTATACACACACTTCTAACTGTTAGTTGGA GTGTACTGTACCGTGTAGTATACAGGGTATACACACACTTCTAACTGTTAGTTGGAGTGT ACTGTACCGTGTAGTATACAGGGTATACACACACTTCTAACTGTTAGTTGGAGTGTACTG TACCGTGTAGTATACAGGGTATACACACACTTCTAACTGTTAGTTGGAGTGTACTGTACC GTGTAGTATACAGGGTATACACACACTTCTAACTGTTAGTTGGAGTGTACCGTGTAGTAT ACAGGGTATACACACACTTCTTACTGTTAGTTGGAGTGTACTGTACCGTGTAGTATACAG GGTATATACACACTTTTGAACTGACTGCTGTACAAGGATTGTACATACGTCCGTGCCAGT CAATGTACCCATAAGATCAATCGGCAATACTTTACTGTGTAGTATACAGTGTACGCAATA CTTTACTGTGTAGTATACAGTGTACGCAATACTTTACTGTGTAGTATACAGTGTACGCAA TACTTTACTGTGTAGTATACAGTGTACGCAATACTTTACTGCTCTTGTTAAATATGCAGT ATACTCTAGTCTTGTGAAGTGAAGTCAGTTGCTATCTTCACATGTGTTTTATACCGACTA CAATACAGTTAATAGATTTAAAGCAACTGAAATGAATATATTACTTCAAACACACTCTTA ATAACTCTTGACTGTGTATATACATTGTACCATGATTGTACATCGATTATTGATAACTAT AAATTAACGATAGAACCTCCTATATTGACGAATTTGCACGCATGTATCGAGTTCCTTACT CTGGGGAGATCCTTTTAATGACCCATCAGTATTCTGCTTATCGCAACCCATCAAGTTTAT TAATTAGTTTACTCATTACAATAAAAGAAGTTAAACTCAGTCATCCGGTTTCAGTATCTG ATAAATTCAAATTAAACAATGTTAAGTACTACTATCTCGAATATCCAATGAGAATTGTGG TGTTACAATGTTTGTAAGAAACCTTAAGCGTGGCAAGGGTACTAAGTTTATTTACTCCTA CATTATACAATGCTCACATTCCATGCTTTACAATTACTCTCCAAGCTGAAATACTCTACA ATTAATTAACTAATTACCTGATTACCCCAGAGCTCCCTCACTCTAAGCTGGCAAAGCACG TGGAAGATCGTGTCGGTACGTTTCTCAAGAAGAGTTCGGTAGAAGTGAACATTGGGGAAG TTACGATCAGGGTCCTCAGCTCTTTCGACAAGTTTGTGGAGGTCAAGCCACTCTTTAGGG CAAGGTTAGTTAATATTTTTAGTTATCTTTTTTTAGTTGTCTTTTTAGTTGTAATACTTT CAACGCTACTTATATACAAATAATTTCTGGGACAATGTCTAAGTAACTGAGGATGAAGAA AATATTTCTACAATGATTCACCTCGTTTCATTCACACAATAAAAGTGTTACTGTCCCATC TTTTTTAGTTATCTTTTTTTAGTTATCTTTTCGGATAGGATGCAAATTTTCCGAATTTGA AGGACAAAAAGCTGATTGGTCTTGATTTCTTTGGAATAGTTTGGTTGTGGCAGTACATTT TTGTGCACAAAATCACGTTTGATCCAGTTAAAACAGTAGATAATTACGAGCCCTCGTTGT GCCCTCCGGAACTAAGATACGATTATCTCGCTCTTGCTGTAGCGTATCACAATACCCCGT CTCACTGAACGGTCCCTATTATGTCATTTCCGTGTTGAATCTGTGTACCGTGTGGTGGCT AGAGCGTGTGTGTGTGTGTTTGTGTGTGTGTGTGTGTGTGTGTGTGTGTGTGTGTGTGTG TGTGTGTGTGTGTGTGTGTGTGTGTGTGTGTGTGTGTGTGTGTGTGTGTGTGTGTGTGTG TGTGTGTGTGTGTGTGTGTGTGTGTgtgTGNNNNNNNNNNNNNNNNNNNNNNNNNNNNNN NNNNNNNNNNNNNNNNNNNNNNNNNNNNNNNNNNNNNNNNNNNNNNNNNNNNNNNNNNNN NNNNNNNNNNNNNNNNNNNNNNNNNNNNNNNNNNNNNNNNNNNNNNNNNNNNNNNNNNNN NNNNNNNNNNNNNNNNNNNNNNNNNNNNNNNNNNNNNNNNNNNNNNNNNNNNNNNNNNNN NNNNNNNNNNNNNNNNNNNNNNNNNNNNNNNNNNNNNNNNNNNNNNNNNNNNNNNNNNNN NNNNNNNNNNNNNNNNNNNNNNNNNNNNNNNNNNNNNNNNNNNNNNNNNNNNNNNNNNNN NNNNNNNNNNNNNNNNNNNNNNNNNNNNNNNNNNNNNNNNNNNNNNNNNNNNNNNNNNNN NNNNNNNNNNNNNNNNNNNNNNNNNNNNNNNNNNNNNNNNNNNNNNNNNNNNNNNNNNNN NNNNNNNNNNNNNNNNNNNNNNNNNNNNNNNNNNNNNNNNNNNNNNNNNNNNNNNNNNNN NNNNNNNNNNNNNNNNNNNNNNNNNNNNNNNNNNNNNNNNNNNNNNNNNNNNNNNNNNNN NNNNNNNNNNNNNNNNNNNNNNNNNGtagtGTAGTGtgtgtGTgtgtgtgtgtgtgtgtg tgtAgTgtgTTGTGTagtgtGTTgttGTTgtgtGTGTGTGTGTGTGTGTGTGTGTGTGTG TGTGTGTGTGTGTGTGTGTGTGTGTGTGTGTGTGTGTGTGTGTGTGTGTGTGTGTGTGTG TGTGTGTGTGTGTGTGTGCGTGTGTGTGTGTGTGTGTGTGTGTGTGTGTATCTGAGTGTT TGTGCAATGTATTGTGTAGTACACTGTATATGTACTATGTAGTATATAATACAATGTACA ATATCTATAGCATTGTATACTGGTGCGATCTCATATCGTATTGTAGTGTACTTCTACTGT ATTTGTAGGTCCAATCACTTGACCTCCTCATAATCACGTGCTATTAACCCAGGTATCCAG ATGCAACAGCCAAGTTGCCGTACCGTGCTAAAGCCTTGTTTGCCTTCCAGAAGATCGACG GTGTTGATGTCTGCTTCTTCGGTCTCCACATACAGGTTCGACATTGCTTTAGCTTGCCTT TTAAACCCAAACTTTCTGTATTTTCTTAGTCATACGAACGTATACATGGGTTCCAAGATG GTACTTTATTAGCGAATCAGATGATCAGATGCCGAACAATAAGCCTGACGTTTGCACCAT TGTCTGATACTCGACTAACAAACGCTGATTTCCCAGGAACACAGTTCAGATTGTCTGATA CTCACTAAAAAACTCTGATTTCCCAGGAACATAGTTCAGATTGTCTGATACTCGACTAAC AAACGCTGATTTCCCAGGAACACAGTTCAGATTGTCTGATACTCACTAAAAAACTCTGAT TTCCCCAGGAATACAGTTCAGATTGCCTGATACTCACTAAAAAACTCTGATTTCCCCAGG AATACAGTTCAGATTGTCTGATACTCACTAAAAAACTCTGATTTTCCCAGGAATACAGTT CAGATTGCCCTGCTCCCAACACAAGACGTGTCTACATCTCCTATCTCGACAGTGTCAACT ACTTCAAACCGAGCATCCTCCGAACTAGCGTAAGTTTACTGTCTTTCGTTCCCCGAAATT TGTATTTGCAAATTGTGTGTTTTGAAATTCAGCAAATCTTAAAAGCACCATAGTACAGTG GCAGTCCAACCGAAAAATCGTCAAGAACCAGAGTTGTCGGCCTAATCTTCTTGTTAGCCG TATGCTCTATTATTAGATCCTACTTTCACCGTCACTTGCAATCATCGGACCCTCTTAAAC CACAGCCCCCGTTGGCCGCCCTCAATAACCTCCCCATCCCCTCTGTTATCACAATCATCC ACCTAGGTCTACCACGAGATTATCCTGGGCTACCTGGACTACGTGAAGCAGCGCGGCTAC GTCTATGCGCACATCTGGGCGTGTCCGCCCCACGAGGGTGACGACTACATCTTCCACTGT CATCCCGAGAGCCAGAAGACGCCCAAACCCAAGAGGCTCCAGGAGTGGTATAAGACGATT CTGGACAAGGGGAAGGGCGAGGGGATCGTGTTTGAGTATAAGGTAAGGAGAGACCGTTAA TATTTACTGAGTAATAATGCATGAAGATGTGCTTTCGCGGTAATACCGATAATGGTCGTG TTTCTACCATCTCTGGCTATAATGTTATTGATACAGATTGATGTTATTTCTAGCGTAATG AAAAATTTCAACTTTTGTTTCGAAGTGAAGAAGTTCTTTCCAAGCACTGTAACCACCTGC AAATGTTACAGAACATATTCGCCATGTGTAACGACTTTATTCCAAGCACTGTAACCACCT GCAAATGTTACAGAACATATTCGCCATGTGTAACGACTTTATTCCAAGCACTGTAACCAC CTGCAAATGTTACAGAACATATTCGCCATGTGTAACGACGAGGAACTAAGAAGTGCTGTG GATACCTACTACTTTGACGGGGACTTCTGGCCGCAACAACTGGAGGACTCCATCAAGGAG CTGGAGAGAGAGGAACAGGAACAGAGACAACTGGAGGAGCAGGAGGTGGGTTTCTTGGAG TTTTAAAAACATTTCTTACAGTTTAGGAGAATGTTTGAGTTTGATGTttGATTGAtTTTC TGGGAGTTGGGGATGTTTGAGTTTGTTGTAATTTTCTTGGAGTTTTTTGTGGATGCTTGA GTTTGGGGATTTTGGAGTTTTTTTGTGTGATTTTCTTGGAGTTTGGGGATGTTTGAGTTT TTTGTAATTTTCTTGGGTTTGGGGAGATGTTTGAGCTTGTAATTTTCTTTGAGTTTTAGG GAATGTTAGAGTTTTTTTGTTATTTCATTGGAGTTTTGAGGATGTTTGAGTTTGTTGACA TTCTTCTTGGAATTTGAGGCGATGTTTGAGTTTGATGTAATTTTCTTTGAGCTTAGGGAA TGTTTGAAGTTGTAATTTCTTGAATTTGTTTGGGGGGGTGGCGGTTAAGTTTTCGTAATC TTCATATAAGTTGGGGGATGTATAGTTTGTTCAAGTTTGTTAGGGATTGTAAAGAGTGTG CAACCAACCTTAGAAGCTTCGTTGAAATTTAGGAAACTTTGCAATGTTTAGAAAACACTG TTAAATATTCGTATTAACATGGTGAAGTACCGATTTAATTTCATTTCGGATAAGAAAATT AAGCTATTCAATTTGGGGAACTGCAGTGTGAAATATCAAAAGTAGTTTTGAAAAAGGATA TATTTCACGCTGAGAAATCCTTGAAGGATTTGCTCTTTTGTAGGGCCCTCCTCGTTCTAA TAGTAGTTCTTTACTAGAGAGAGAATCATTGACGTAGAAGTAAATATCTAACAACACATT GTCGTCACCATGCTTATACTCTCAGATGCAGGAGGCAGATGAGCCCAATGATGAAGATCC GTCAGCTCCGGAGGGAAAGAAAAACTCTTCAAAAGCAAAAGGTAAAAAACACGTGTAATA TTTCTGCGGTATCAGCTAAACTGCATATAGTCTCTACTCGTTATGGTTTTCCAATGTTCG TGTAGGTCATAACTTCGTGCGAAGTTGACAGATTTGAAGGTTTAGCAAGATTCTAGCAGA TCAATGCGAAGAATCGCTCTTGATTTTCCTCTGGGTAAAGAGGGTAGAGTTCTAGAGAAT GTCAAACTTTGTCATTTGCAGGCCAGAAGAAGGCAAATAGCAAGAGCAAGAAAAATCAGA TGAAAAGGAATGCTGCCAAGAAAATGCCTGTTAACTCTTTTGGAGATGCACTTTTCGACA AGATTTATCAGATTATGGAGAAACACAAGGAGGTATGAACTCGATTTAGTTGAATTTGTG CAAATTCGTGTAGGGGTTGAAAGTTTAAAAATGCGAACCTGTTAGGACTTGAAATATTTA ATTCTGATTAAGCCTTCTTCGCACGATGTTAACAGCAGTATTTTTTATTTTGTAGTCATG CCCAATTCAAGAAAACGTATTGTATCCCTTACTAAGATCTGAGACGTTACCGTTATCCAG GCTATCGTGAGATTTTGGGAAATGTAGTTGAAAATTGAAATGCCGTGTCGAACGTCTAGC GACAGGCCAAAACTTTTCTCATTAGGGCATATCAACAAAGGCTGTTGATATTCGAGTCAG CCTAGCCCCTAGGTAATTCACCAGCCGGTGGTATCTTAGTTCTACGTGCCGCCCGCTTAT TAACTTAGATTTTTCGGTTATTTTTCTGGCGTTTAAAAAGATGTTATTTCATTTTACTTT TCACGTCAGCTTTTCTTTTTCAAACTCGCACAAGTAGCTATTATCATGCAATGATAAGTG CCTGATTTCATAACTGAGTATAAAGGAGAAAAATTTCCCTCTACAATCTACATTCAAATT TGCGTATGCGAGCCAATAGTCGAGTCAACAGGGAGGTCTACAGGCGTACAGGGGGTCTAC TTTTATGCGCTTATATCTATTGCAAGGCCCTAGATGTCACCGCGCGCGCATCGCGCGCAT TGGTCACGTGACAAAATACACGGTCACATGATCATCACTCTCACGCTTAAACTTGTTTAG GGCTTGCTTACTAGTACCTTTTGCCCAACATATCCTTCCAACAGCATATCTACATAGCTG GACCTGATATCAGAGTCGTAAAAAAGTCTTTTTCAGGCATTCTTTGCGGTTTATTTGCAT GATCCAAAGACGGTCTGCACGTTACCGCCTATACAAGATCCAGATCCGCTCATCAACTGC GAGATTATGGACGGTCGGGATAACTTTCTTACTCAAGCCAAGGAGCTTAGACTTGAATTC AGGTATATTTTTGATTAATTCATAATTTATTATGTTGACTGATGTCTGATTTATCATGTC AAATGTACTTTTGACTTTCACTTTCACTGTACTAGGCCTTACTTCTGCTTCTGAAACGCA ACACGTTAAATTTTCTTTGGTGCCACAAGCCATAAGTTTTTGAACTGTTATTCTTTTTAG TACATTGCGACGATCAAAGTTCTCGACACTGTACCTTGTGTGTGAGCTTCACAATCGTGG TTCTGGCAAGTTTATCTACAACTGCAACAACTGCTCCAAAAACGTCGAAACCAGGTAAAA CAGTTTTTTGGGGTATTATCTTGTTTCTTTTTTGAAAACTGCTTTCTAGCGTCTTGTCTG TACTACTCATGTAACATATCATTTCTTAGCCATGGTTGCGAGTCCCAAAAAGTATTACCT CCATTCTTTATCAATAGAAATATCGGAATATTTCTTCAATGAATGCATCTAAAGTTTGTC CCTTCTTTAATTTTTTCGTATATCACCAGGTGGCACTGCCCTGAATGTACTGACTTTGAT CTGTGTATACCTTGCTACGAAAAGATTGGACATCAACATACAATGAAGAAACTGGGTCTT GGCATCATGATTGATCAGCCTTCAATAAAGCAAGAAGGTAACCTGTTACTTATTACCATG TTAGTTACGATTGTATTCTACTGAATTTCAAACTCGTTGTCTCACCAACTACTTCATTTA CGTTGTATTTCACCTAGAAGGTACAAACAATCCTGTGGACGCGAAGCGTATCAAGAAAGA AAGCATCCAGCGCTGTATCCAGTCTCTGGTCCATGCCTGCCGCTGCAAAGACGAAGATTG TCACTTACCATCCTGCGCTAAGATGAAGAAAGTTGTGCAGCACACACGGACGTGTAAAAA GAAGAAGAACGGCGGATGTCCCATCTGCAAGCAGCTCATTGCCCTGTGTTGTTATCACTC TAAACACTGTGATGACGATCAGTGTCCTGTTCCCTTCTGTCCTAGCATCAAACAGAGGTA TGCACTTTACAGTATACAACCCCCGTAAACACTTGCGGCTGTTTTTTCTTATGTTTTGCT CTAGAGAATTGATTCGTTAATGAAAATATCTTGTTTATCAAATTTTGAGAATTGACAACA AAGATTCATCTCATTATTAACTGTACAAATTCATTAGGCTGAAGGTGCAATCCCGGATCG TACAACGTTCCCGCGTACACGAGATGAGACGGCGATGTCAGATCATGACTGGTGGAGGTT CAGACAATGGGGCAGGGCCCCCGGTACAGTCCCAACCTGGTCCACCCCAACCTCAGATAC AGCCACCCAAATCTGCCGCCGAACAAGCCGCCCATCAGGCTGTGGAAGTGGCCAAAAAAC AAACTCTCTTCAGCAGCGGCGGAACGGTTGTAAAACAGGAACCCGGCAAGGCATCTTCAA TGGGTGAGTAATACTAGTAGTATTAGTAGTAGCTCTCTGTTCAGACAACTTGAAATAGAA GCCAAATATTTGTTATGCTTTTTCGTAGCATTATTTTATCTATGCACCGGTTTCTTGAAT ACCTTAATTTTCATTGACTCACTCTACAGGTCCGCATCCTAACGCTAACCAAATGTACTC TGGTCCGGGCAAACCAAACATCCCGCAACAGCAGATGATGGCCAACCGAATGATATCTCC CCGGATGATGAACCCTAATATGGCCCCCAACATGAACATGGGAATGAACAGCATGTCTGG GCCGCCCATACCCCAACAAGGACCAGGAATGCAGCCTCAACAGATGCCCAACCAGGGCAT GCAGCAGCCGATCACCAGTAACGCCGGATCTGGACCACCAAGTACCCGACCCATGTCTAC CCAGATAGTGAGGAGACCCGGGAGTGGGAAGCCAAGCCAGCACTTCACGCAGCAAGGTCC AGTAATGACGGGACAGCAGATCATGAGACATCCTCCCAACATGCCCAATCAGGGCAACCC TACACGTCCTCAGGTGGGGGATAGTTCTTCGAATTTCCTAGAAATAAAGTATTGAAATTG AAGTATCCCCAAATGTTTATATTGCATAGATAAGTAGCCTAGATCGTGTGTGCTGACCAA CAAAAAATAACTGGAGTTACTCCTGCAATATGTCTGTAGTAAAATAAACTATTCTTCTTC TACAGACGGGAATGCCAAACAGCGGAGGAAGGTGGATTCCAGGTCCGTATCCCAACATGG CGGGTAACTACCCATCAGGCGTGTCCATGGGGCCGGGCAACATCCCCAAGAACTACCCAA TGATGTACCCTCCTGGGAACATGATGCCCCAGGTGAGTGCTTATTCATTGCTTTAACCCA CCGGCCTCTATCCTCCACTTCTCAAACACCACCTCTTAAGCACACGGCCGATTCTCTATT TTCTAATACTGGACAGCTTAGTTTTGGCACTTTAAAAACAATAGCCTGTCTAGTTTTTAT TCGGGAGAGTAGGGCACGGCTAGACCTTTTTTCTAACGAATTTTTAGTGGAAAATTACCA TCCCAAACCATATTGCGTCCATCATAGGGCATTCATCAATCATTTATCAATCCCTCATCA TTTTAACAGCCATCAGCATCGTCATTTCAATAACCAACATCATAATATTATCGAACATTC ATCAGTAATCAAACCCAGCATCATTTCAACTTACCAACAATAACTTACCCAACACTTATC ACGGTCGACTCCTTTATCCTCTGCAGTCTGCAACTAAAAGTCCTACACATACTTATAGCC CTACACACTCATCCTACCCACTCATCCTACACACATCTTACACACTTATCCTACACTCTC ATCCTACACACTCGTCTTATACACTCATCCAACACACTCATCCTACACACTCATCCTACA CACTCATCCTACACACTCATCCTACACTCTCATCCTACACACTCACCCTACACACTCGTC CTACACACTCATCCTACACACTCATCTTATACACTCATCCAACACACTCATCCTACATTC TCATCCTACACACTCATCCTACACACTCATCCTACACACTCATCCTACACACTCATCCTA CACACTCATCCTACACACTCGTCCTACACACTCATCCTACACTCTCATCCTACACACTCG TCCTACACACTCATCCTACACACGTCCTTAAAAATTGCATATTTCAGACGGGATATCCGG GACCATCTCCGATGCCAGCACAGCAGCTATACCCAACTCCGGGACAAGTCATGGTCCCTC CTCATCCCAACATGATGTCCCATCCCAACGTCGTCCAGAACCTTCCCACCGGCCCCAGCA ATTACAACTTCTGTACTCCTAGAAACCCGCCTACTGGCAGAGTGAGGCTCTTTTCTTTAT TACCCTAGTGCTGGTTGTGTTTCTTTCTTACCCTAGTGCTGGTTGTGTTTCAACGCCCCG CTGTAATTTCTTTAACCGCAAAGTTGTGATCAGTTTTACCGTTCAAATGTGATCTGTCTT ACCGCCCAGTTCTTATCTATTATTCTGTTTTTCACTGAGTTTCTATTTGTTGCACTGATT AGTTGTAAACTGATTTACCGCTGCTGTTTTGCTACTTAATTATAGTCAGTTACCCGCTAA ATAATTCACTTACTTCTTTGCAACTCGGCTAGGCAAGGGTCCTTGGCCGGTTCGAGATCC CCCGTTAAGGAGCTTGTTCGAGGAGAAAATTATAAAAAAGACGGTCGCGCTTGCCAGCGC TGTTGATAGTATATATTTGAACTTCGCTTATTATCGATCCCTATAACAGTCCAATAGCTG TACTATGTTTTATTGCATTTCACCGTGTCCATATCTGTCATGTTTTTACAGAAAATTACT CAGGGACGTGGTACAACAACTAAGAAAGCGGCCCGACCCCGAAACTCGCCCAGAACAAAC GTGCGATCTCCCAGCCAACCTCCAGTTATTGTAAGTCTCGATCGAGAATTCAGTTTTATA ACTCGTTTAAGAGTGTGGACCGTCGTTTTCACTATACTTATTTGCAGATAAATCTTGGGT TTCTTAAATTCATCATTCAAATTTTCCGAGCCACACTATCTGAAGTGTATAGTTTTCTTA TCGCTTATTCAATCTTGAATCAATAACAGACTGTTGGACGCAAATTGTTCCACAATCCAA CTAATTCACCCGTTATCCAGGTTTCTCCCAAGCACCACTCGCCGTTGGCGCAACTGTCGC CCCATCAAATGTCAGCATCCCTTCTTACTCCTCCAATTGAACCCATGGAGACTCAAAACA ACTCGAACATGTTTAACGATGGCCAAGAAAGGGTAGGTGTCCACTTCTCGCGTGTTTGTC TCAAAATGATGAACTTTTGAGGGTGTTTCAAACCAAAAAAACGGTCTCAAAAACGAAATA TATAATACGGGTTTTCCCTTTATGTAGCTGTTGTCAGTGTTCATTATTAAATGTCTTTAA AAGGTTTTCACAGCTTTCAAAAGGGTTTCTCATGGTTTGAGGGCATTTTTTAGTGTTAGG TATTTTCTGTTCAAAAAAGGTCATATATGCCTTTTATGTCAACACCATTTTTAGATGATA CAAATTTTTGGCTGGACCAAAAATACCCGATCGCTACTGAAATTTCATATTTGGGACTGT TTTTAGGTTTTAATCCCCTTC 

>CBP GENSCAN_predicted_peptide_1|1977_aa  MSKQENLADVPPQKRQKLEPSENGGAEYYPGLDPHSNGNDQFNGMMGQHPSNMGFNQSMM  PPQRFSSAQMERGMYQAVGQTSTAPSQPMYQNQPVMTSAQPTPTQPIIGGQQYPQHMIAP  PNYNPSHYPGQRMQMTRPMQNYPPYSTGMMPPQPNQTMVMNPRQMPGGAPPGPTDQMGNL  ILPNQLPNFNPNQQMFQGQHPGNPPQRESGDHCRLIQQQLVLLLHAHKCQQREQTNGETQ  PCRIQNCSTMKGVLAHMTQCNLGRACTIIMHWRNCPRRDCPVCHPLRDGNNRTWHDGMPP  APTHNNPANLQNRMNNTMYNNDMAANNANAMNQQQPVQQQAQPTQQQQQQQQQPQQPQQP  QQQQQQQQPSWGSQLSDAKRKNVVMKLVHVICPSTKTNEATAHRDKRFQSLYQYAERIER  TVYMSVRSFDDYHKMLAEKIWKIQKQLDEQRQNRDKMRNRAPDQNGITPQSPRLSNNSSP  APSASSNNDSNAANFSGDQVMPSPKIKQEKTESPDPSSNSIPAHPNPATPKQEPVDAPMV  KVEKSSPGGKESPEPETPPNHGPTNKKGTRLWLTRSFYGIRSFAGVIRNDFTQEQFRSEF  SIAFTKSMFTRDELHTELMPILETLYNMDEGVWFREPVDPEKEKIPDYFDVIKNPMDLGT  IKSRLNEGGHYSNPWNFIDAINLMLDNAFTYNRKNTRIYKHAARLKDVFKANIDAPMKRL  GYCCGKNHETLSIWNISVLTLNLREYPTWNISVLTLNLREYLAWSISVLTLNLPPNTNPS  RYHYCVRCFNEHKTDYIPLPDESGSTLNTEKVPKNQFTKLCNDKITEEEKCECKICGRVW  HKVCALYLETIYPDGFTCSSCKQDKKEHRFIAKKLPHSKLAKHVEDRVGTFLKKSSVEVN  IGEVTIRVLSSFDKFVEVKPLFRARYPDATAKLPYRAKALFAFQKIDGVDVCFFGLHIQE  YSSDCPAPNTRRVYISYLDSVNYFKPSILRTSVYHEIILGYLDYVKQRGYVYAHIWACPP  HEGDDYIFHCHPESQKTPKPKRLQEWYKTILDKGKGEGIVFEYKNIFAMCNDEELRSAVD  TYYFDGDFWPQQLEDSIKELEREEQEQRQLEEQEMQEADEPNDEDPSAPEGKKNSSKAKG  QKKANSKSKKNQMKRNAAKKMPVNSFGDALFDKIYQIMEKHKEAFFAVYLHDPKTVCTLP  PIQDPDPLINCEIMDGRDNFLTQAKELRLEFSTLRRSKFSTLYLVCELHNRGSGKFIYNC  NNCSKNVETRWHCPECTDFDLCIPCYEKIGHQHTMKKLGLGIMIDQPSIKQEEGTNNPVD  AKRIKKESIQRCIQSLVHACRCKDEDCHLPSCAKMKKVVQHTRTCKKKKNGGCPICKQLI  ALCCYHSKHCDDDQCPVPFCPSIKQRLKVQSRIVQRSRVHEMRRRCQIMTGGGSDNGAGP  PVQSQPGPPQPQIQPPKSAAEQAAHQAVEVAKKQTLFSSGGTVVKQEPGKASSMGPHPNA  NQMYSGPGKPNIPQQQMMANRMISPRMMNPNMAPNMNMGMNSMSGPPIPQQGPGMQPQQM  PNQGMQQPITSNAGSGPPSTRPMSTQIVRRPGSGKPSQHFTQQGPVMTGQQIMRHPPNMP  NQGNPTRPQTGMPNSGGRWIPGPYPNMAGNYPSGVSMGPGNIPKNYPMMYPPGNMMPQSA  TKSPTHTYSPTHSSYPLILHTSYTLILHSHPTHSSYTLIQHTHPTHSSYTLILHTHPTLS  SYTLTLHTRPTHSSYTLILYTHPTHSSYILILHTHPTHSSYTLILHTHPTHSSYTLVLHT  HPTLSSYTLVLHTHPTHVLKNCIFQTGYPGPSPMPAQQLYPTPGQVMVPPHPNMMSHPNV  VQNLPTGPSNYNFCTPRNPPTGRKITQGRGTTTKKAARPRNSPRTNVRSPSQPPVITVGR  KLFHNPTNSPVIQVSPKHHSPLAQLSPHQMSASLLTPPIEPMETQNNSNMFNDGQER   

>c601900005.Contig5b20:250000-270000 (Groucho/TLE) ACTCATAAAGCCTACCGCTATTAAAGATCCATGAGAGGAAATGGAAAAGAGAACGCCGAG GGAGGAACAATAAATACTGGACCTCCAACTCTGGTCTGATAGACAGTACGGACCTCTGGA CTTAAGGACCAGGGCGGCCACTACAATCATTATATTGTAGACTCCCATGAGACCGTCGTA GCAAATAATCTGAAGACGCATTACACGGTCAATGATTCCTGGCTTATTAGTTGGTTCACT TTTAAAGCATTCGATCCCCACGACCATATTCAGAATGATCATCAGAAGACCTGCAAAACC GGTCAGGAAAAGGACGATCTTGCTATGAATGAGGAACTCAGAGGAAGAGAGTGGGCCCAT GTCGCATGTCCCACATTCATCCTGTCCGTTAGGACAGTCCTTAACATTATCACACAGTTG TTCAGGAGACACCCAGTCTGTGGACGAGTTGGGAGAACAGTAGAACCTTCCAGGACAGCC AGCCTCGTCTGATCCATTGTCACAGTCCTTTTTTCCATCGCACACACTTCTTACGTCAGT TGTTTCTAACGTGTATGGTCTTGCCTCGCAATTAAAGACATAGGTCCCAATATACACGTA GGAGTTTTCAGCCAAAAAAATATGATCGCAATACTGAGTCCAGTTTCCTTTGACGAAAAG TGGGTCACTGGTGCAATTTTGGTGACAGTACCTCGCCACATCATAAATCTCTCTTCGGTT GTACTCGAGAAAGAAATCATAAAAAGCGGGATCTAGACATTCCATAAGTGGTGATTTATT TAATTTCCTATTTTTCTCAACCCGATCATAAAACACGCGAGTACAGTTTACGGTAGAAGC TGAGTGGGACAGACTACAGTTTTCTGTTTCCGTCATTGTTTTTGCAAATCCTCGATTGTC ATGACAGAACGTTTGGGGAGTTTGACAGAAAGTTTGGGTTTTAAGGTGGGGACAAATGAT TTGTACTCTCCCCTCGCACAAACACTCATCCGAGCCATCCAAACAGTTCGGTCTACCATC ACACACGTTTCGAAAGGCAATGCAACCGTTCCCGTCCTTACAGAAGAAGACTGGGGAATC AGAACAGAGACATTCATCTGTAAGGCAGGTTGAATATCCGTTACAACGAAATCCATCATT TATTTCGCAGTGCCAGGCAAGGTCTGACTCTGAATAACCGGGGTTCATCAAATCCAGCTC GCCACTGTCGAACATATCATAGTGGCTAAGAGAAAACTCACAGACGTTTGTGTTATTGCG GTTACGATCATACGACAATGTTGCGGACCTGAACCATCGAGAGAAAGCTAGTTTGGTTCG GACAAAATGAACGGCTCGTTGGCAAAGTCTTTCATCGGTAGGGACGTCTAATTCATTGAA TCTATCGGGAGGATCTATCACAGCCGAACTTGGGATCAATACAGGGGTACTACTCTTGCC CTCATTAAGAAAATAAAGTGCAGCGACGATCACCCAAGTCACCAAATGCGGTCTTTCAAG CATTTACAGTTTTACACCTGTTGTTATGTTATGTTATCTGCGGTATATACAATTTCTTTT TCGAAATCAAAAGTAAAGAAAATAAAGGTGAGAGTTTTGTTACTAGCCAACAGCGACATT CTTAGCCGGTTCTAAACCTTAAATGTTGCTGTTAACTAGCAAGTGGTTCCAGAGCGGTTC TTAAGTGGTTCTTAAGAGGAATTCTTAGCATCGATTGAAATCCCAATTTATTCGATTTAT TGTATTTGCAGTTCTTAAGCGATTCCAGGACTTGTATGATTGGAAAATGTCATTCTGAGG TCATGACAGTTTGATTCCGTGCTACAACTTGAGATTGCGTCGTCAGAGGTCAAGGAATTT TGATTCCGTGTTGCAACTTTTGATCGCATCGTCAGAGTCAATGGCATTTTGAATTTCGAT TCCGTGCTGCAACGTCAGATGGTTCGCATTGCAGGATCAATGCAATAATCTGCAAGTGAA AAACGATCTATAAAAAGCCCTAACAGTCCTAATAAGCCCTTACTTTCCTTCAAGCTTTAC GGTTACTGCAAGGCTGAAAGACTATTTAGCTAAAAGGCTGAGTCGGGGCATAACACACGA TGTGAAAAGAATAAAAGGGCTCAGATCACATGTTTCCATGCTCCATATTTATCTTAATTC TTATTGGGGTGGTGGCAACCACCCCAGAAAAGACACTTAACCAAAAATTTTTGAACCTCG TGACTATTCTCAATCGATTTTTCGTTAAATTTTAGTCCAGGTTCAATAAGAACCACCCCC CTAGTATGATTACATGAAGTGTGGTATACGATCCGACGCCCCCCCCCCCCCCTCTGAAGA GATTATAATTATATCCGTCTACCGTTCTAACGAAACGTTCAGCTTTGAGTTTGAGCTGCA AGAGTCGGGTATCACCGCGACAACCCGTGTCTCGATTAAACAGACGCTTACAATTTCACC AAACCTTTTGCGGCGCGCAAAAAGGCTCTTGTTAGACTTAGAGTAACTTAAATTAAATTA AAAATACATACATCCGTTTTCCTGATTGTAAGTTACAATCGGGAAAAACGTCTACCGTTC TAACGAAACGAGAGTCGGGTATAACCGCGACAAGCTTTTAGTTTTAGAATTAGATAACGT TTTTTATTTTGCTGCGATACTTTTGATACTGATAGCGATTTAATCAAGGGCAAAGGGGTT TTAAAAAGCAGTCACATTCACCCAAGTTTTTGTCGCGGTGATACCCGACTCACGCAGCTA AAAGTAAAGCTGAACGGTTGACGAGATGATATCCGTCTACCGTTCAGCTTTAGCTGCGTG AGTCGGGTATGGGGTATCACCGCGACAAGCTGAACGGTAGACGTGAGACGGATATCATCT CGTCAACCAAGTTTTGGTCAATTTTTAGTATTCGTATTAAAAGATTTCGAAATCAGGGGC CGTGTGACTGTGAGTCAAATTCATTCTCGGCTCCCATAATTTATAAGTTTTTAGACAATA GACGTTTTGGATTAAGATTATGCTTGACCAGTAACTGCAAGTAAGGACAAAGTATCCTCT CATCAAATCATCGGAGAAAGAAAACAATCGAATACGCTGCTGCAATGATCGTGTGATCTA ATAACGGTAGTTTTGTTCGTTTGTTTGAAAATCTTCGACCATTCAATCTTTTCATTTCGA TACCCCTCACTTTTTCTCAATAATCGCTTGATTTCTCATGCATTCCTGTTTGGGAAGATT TCCTTTGTCAAACATCTATCTTTAGCTTTTATCATTATGTCAGCGCCTCCGAAGCATTAC TTTCTGCCCAAGTCTCACTCGCTCGACTATGGCTAGATGATTGGGGTCGATAATCAAAAC CTCCCAAGAATTTTGCGATTACTTAAAGTTAACTGTTAACATTAGCAATAACGCGAACGG GCGATGCGCGACTAAAATTTCTTCGCCAGGACTCATTGCTCATGACATGACAAAGTCAAG AAAGCTACCTCGGGATACAGTTAAATAATCATATAATTATAAATACTTGTACGGCAGCGC GCACCCTCCTGTCATTTTATTCGCTTCGAATGAGGGTCGGACAAAGTCAGACAACTAAAA CGCTACTGCTTGACGAGATGATATCCAATGGATATCATCTCGTCAAGCATATTATCCATT TACCGTTCTAACGAAACGCCAGGAGAGCAGCAAGCTGCGAGCCGCGCGCGAGTCGGGTAA CACCTCGACAACGCTACTACTACTACTAGACGTTGCCTAACCCCGCTGCCGCAAAACGGT GGCATCCAGCGTGACGTGCGCTGCGAAGCGCGCGGCGGCGTGGCCTTTTTAAAAGGGTCA CAACGTGAGACAAGCGCAGGCGCAGGACTCCGGCTCCGGCTAAGCAGCGTCTAGCAAAAT TCGGATAGGTTTGTACTCAACAATTTGTAGGTTGATAACCTATTGTCGCGGCCATCACGC GCTCTCACGCATTTCTGGCCTGGCGACATGAATTTCGAAAACATGAATTTCGGCCTGGCG ACATGAATTTTGGCCTGGCGACATGAATTTCGAAGAAATTCTAGACGCGCATCGCCCGTT AATGTTTAGCCCTGCTGCCGCGAAGCGGCAGCCTCCGGCGCGCGCGAAGCACGCGGCGGC GTGGCACGTGAGACAAGTGCTTTGTGCTTACGCACGCTACGCGCGCAAAAGGGCTCCGGT TAGAGCAAGCCCGTACGTGAACTGTTTTGGCTTAAAGATTTTTGTTTTAGCTTTAAGTTA AAGTTTTGACTTTTGGGCAGTTACTATTTAGATCAAACTCAATTAGGGTCAATAATGGGG TCTAGAATCTGGTTCCCGTTCTGAACCATTTGTTGGATTCGCCGCAAAATTCTACAAATC TAGAAGTAGTAGTACTATGATGGTCATCTCATTTGCCAGGAACAAGGAATTACGTTCTCT ATTAGTATTGTAGAGGACCAGGTGCTTTCCGGATTTTCATGGGGCACACTTCAACTTGTT GTGTTATAACACTGTTAAAAACGAGATCAATGGTCTGTTGCCACGTCAAGATTGAATAGC GCAACAAGTGTAAAATTAAGTTTCATGGGAGAACCCCCCATTGTTATGCACATGAAATGA GATTTGGCGGTGCCTGAAGAAGCACAGGATATTTCTTCCTGGACCAGCTGGCCTGACAAA TCATGTGGAACGCTTTTAGAGTCGCTTTCCGCATCTACCTGTAAGATCGGACTGTAAGGC TGAACTAATGAAAGATTATGGTAAAAACCAATAGGAAAATGGTAATTGTAGACTTTTTCA TTGCCTATATTTACTTATTTGCCTATATTAGTATTACCTCTCGACATAAAACTATAGCTC ACTATTATCAATGTTGAAAGTAAAAAGAATAGTATAATCATAGCGTGATACTAAAAATAT ATAATTTACATAAAAACAGTAAAATTTAAACCATATCACCATTCGGCGTCGAATGGTCCA GTTTCAAGGTTAACTTAAAGATAATTCGAACTTAGCATGATCAGCAAAACTTGATCATTT GGAGAGATTCTCAGATTTAGGGGAAAAATCTTTTAATTTCACTGAGATGAACCAATGTTC AAGTTTCGCTCCAGTAGAATCGGTCATCACAGCACTCACAATAATATTCAATGAAGTATA TCAAATACACACTATAATAGATAGGACTCCTAATAAATTGTAAAAGAAACTCTCAGCAGC CCGAAAAGAAAGTCCAACTGGACGTGCCTAATCAAAAGCAGGAAATAAATGCAGCCTTGA ATAGCAGTTTTCAACTACTATCTTCTTCTCCAATATAGATTTGTGAATCAGGATTGGATT CAAGCAAATTGCCAGGACATGGCGGAAATTTTGGAACTGGCTTTACACTTCACATAAAAA CTTGAAGAATCAAAAATCGCTCACTTAGTTGAAGATGTCCTGGCAATAATTAATTTTAAT TAATGCAATAATATGGTACAATTTCCTATGTCCAATACCTAAGTATTGTATAGCTGCAAG CACGGTGTCAACCTACACGGACCGCCCTTAACTGGCCGATCCTTGTTTACAAGCCATGTA GCAGGGGACCAGATAAGGCTAAACCGGTAAACGGGCATCGTTAAACACCGTACTTCCATC TTGGGACTTGTAAACAACTAGGAAATATTTCCTAGTGTTTAAAGTTCACGAGACGAAAGC TGTGCAATTCAGCAAGATCCTAAGGATATAACCAAATGTCTTAGCTAGTTTATTTTCCTT GAAATATAAAACCTTTTAAGGAATCCTTTTAAAGTAACACTGAATATGTGAACTAAGAAA TGATTTTAAAAGTTTAACAAAACCCTGCAATTCCCAAAAAACGATATTTCACTACACAAA GTCTATCAAATATCCACTTCTTCGCACCCGCCTTATGTCAGTTTTTCGTTTGGTTCGTCA AATGTCCCTCATCATCTCAAACATAGCGCTACTTATACACTGAGCACAGAGCACACCGTA GCGCTGCTGTGCACACAGCTGTACACGTCTCACTGCCACGCAAATTGTACTGTCAAACGT GTGTCGCGCACACTTTGCACGTGTGGCAGTGGCGCAATATCTAACCACTTTTATCACTGT CACCGAACTCGCTTAGGATTCTGTGATATCATTCTGGCACGCAGCCAAGAGAACTGATGC CTCAGTATATGACTTCGTACAGGGTCGCCTTCTTATCACCTGATCCTGTTATAATGAACC GATCGTCCTCGGATATGTCACAACCTAGCACAGAGCCTGCTTCCAACGACTGAAATAAGT GACCATGTCAGTGAGGGCCACATTAAGCTGGGTTCTATAATAACGATTATCAGAGACGAC AATTAGAAGAAAGTGAGGGGTTGTAAGACGCAAGTTAAAGCTTGAATCCAAGGCTGTAGC CAACAAGTTACAGTGGTAACTAGAACTTGTAACATCACACAGCTGTAAAGCACTACGTAC AGCTGGATTCTAACCTGGAATATGCTGTAACCGTGAGGGGTGGTCCACATGTTCAGCTGA TTGTCCTTGCCGGTCGTCACGAACCAGTCACCACCGGAGGAGAACTTCAGGGACAGGACA CTGGACTCGTGTTTCTGGAGTTGGTACTTCTCCGTTATTGACGTGTTGACATTAAACAGC TCGATGTAACAAGACTCCATTCTGAAGGAGAACGAGGGTCATTAGGTGGTGAGGCGACTT ATTAAGCTTAAATTTTGTCAAGCTATTTATCGCTATTCGCTTGTAGACACTAGATATTAT CAAGTAATAGAACGACAATTGAATTCTAAATCTTTGAGATCCTTTGGAAGATTAGTTGTG ATGTTGATGGGAGATGGCATCATTATTTGCTATTTACTTATTATCATTAACAATTCAAAT TTATTGTATTTTGGCGGGATTTTTCCCGAATGCTTACCCGACTGCGACCCAGTCATCTTT CGGACAGTAACCAAGTGAAAATATCTGAGACGTAAATTCATACGTTTCTAACTTCTGAGT TGGTTCTCTCAGATCCCAAGATCGCACAGTGTTGTCCAAACCACCTGTGATAAGTACTGT CAATTAATTACGATCGAAAGTTTGCTTTTTGGAGTATTGACCACTGTTGTCTCACAATAA AAATCGGCACGATGATTTTAACTGTTACATGTGAACATCAGTTGGCTCCATTCAGTCTAT TATGGACATTTCGTTTTAACGAAGATCATCGGACTTAAATATGTACATGTGAAAATACGT ACAGAGATTGTTTAACGCGTTTTAAACAAAGGCGATCACTAAAGTTTGAAAGTTGACACG GTGACGATAAATTCTGCCAGTTGGCACATTGGTTGGCACCAGTAGCCACACATTGGCAAC TTCCCAAAGGTAATTTTAGCTGGAACAGTTCGTTAAGCAAAGTTCCAATTCATTGATTAA GAATCTTTAGTCTTATATTCATTCTGTAAATTCAAATGTAAGGTGAAATGGCGTTTGATC TGAGAACACCGGCGGCGAAATTGGCCCACTACAGAACTAATGAATTACCACAGCGCTTAC AGAGGCTAGACTGGGAATGATTATTGGTGTGTCTCAAGACTCAACTATGAGCCACATTTT TCATACTCATGCTTTCTCAGTTTCACCTGTTCACTTACCAATGCCAGCTCATGAAAAATT ACACCTTCGTGCGCGCGTCGCGCGCCAAAATAACAAACAGGAGTGGCAATAAATGCTTTT ATCACAGGTGGATCCACAACTGTAGACCTTTTTGCTAGTTGCCGAGTGAGTTACGTCCGA TGCAAAGTTAAAGTCTGACCTTCGCATCGAAGTCTATGATCGGCCCAGTGATAATTTGAT AAAATTTTAACTTACTTATGACCAGGGCTTATTACACAAAATTCCATGATAATCAGATTA CCACAGCATATGGAGCAACGCAATTTGCAAAATGCTAACAGCTTTCATAAATCATACGAA ATTTCTAAAACCTACCTGTCCATAGTTTAGTTCCATCTGTTGATATGTCAGTGCAACTTG CCCCATCAGTATGTCCTTGGAACTGACTGAAATTGAAGGCGTTAGACCACAAAAACGTTC AGCATGAGCGTTTACATAAGACGTTATATTCATGCCTGCAACAAGGTTTTAAAGGTATTT AATGCGACAAATTATCAACACCTAAAAAGTTAAAAACGGTAATTCCATCGTGCAATTATC GTTAGTGTTTAAAATATAGAAAACACGCACCACGAGTTATTTTGGTAACGTTAACGGTGC CCTTACTTGATAAGTTTCTGGTTATGAAGATCCCAAACGGCGATATTTCCATCGCTGCAG CAGCTGAAGCAGGTTTTGTTATCCGGGGAGATCGCGACAGCGTAGCATGCCGGAGCTGTC GACTTGATCTCTCCTTTTTGTATTGGTTTTCCCTGAAAAAAGGGGAGGAATAGCCAATTT GACGAAGTAGACTCGGGGAGTTGTAAAATGCAATTTACGTTTGATGAGATTAGATGCAAT ATAAGGTCAAGTATGATTTGATTATCATGACACTTTGTAAGGCGATCAGAGGTCAATGAG ACATGTTAATTGTAGATATTCTGGTTTATTTGGAACCGTGTAACCCTCTTTCTGCTTAAG AAATTGTGACCTAAGAAAACTCGGATCATTTAATGAGAAAATAAAAGTAGATGCGGAAGG TCATATCGTTTAACCGTAACATGAACCCCATATGCTACCGTGTATTCGATCTACTAAAAC CGCAGTTTCAGTGCAAAACGCAAATAGGTTTAATGGTATTCGACACGCTGTGAAATGGCG AAACGGCGACTAAATCATTTGTAAGTATATAAACCAGAGTTTTACTTAAAACTAAACCCT AGATAATTGTAATACAGGTGTTTAGAAAGTCTACGAGATCTGTTCCCTGTAGAGGTACCT GAGTTAGATCCCACAGAGTGAGGGTTGGTGCCTCCCCACATACAAGCAACTGTCGGCCAT CGGGAAGTAGCTTACACACTCGAATGTAGTTGTCTTTCTGAGGAAGGGAGGAACAGTTTA GAAATGGGGAAATAACAGGAACTTAATTTTCCATGGGAACTGAAATTTGGGTCAATCTCG CGGAGGTCGGGCAGTTGACTCATCCAACAATTCTCCTACTCAACAGTGTTCTTGCAATAT GTGGTTTTAATTTGGGTTTTAAAGATGTCACGTGTCACTGAAAATTCACACTGTTTATCT ATAGGCGGGTCCGTGAGTTCTCGCAGCAGCAAGTATAAATTCTCGCAGTGCACATCTTTC CCTCAATAGTCACTATGTACCATGTGAATGGCGAGAGTAACCAATCTAGTTTCACTACAC ATTAACAAGGAAATACCGTGGCAGAATATCTGCCATATGACGAGTAAACGAGCTAACTAC TCTCTAATTGGGTAATGATAAGGAACCCATTAGTCGCGTGGGATACATTGGCGAGGGAGA GAGAGAGGGAGAGAGCGGGTTTATTCTGTTGAGTATTAATGCAAAATATGCACGTATTTT GATGAGAAGAGTGTACTAATTGTCATGTAATTGTACAATATTTTATACTTGCCCTCTGAT ACTCAACACTAATTATGTAACTGCTCCATTAGAGACATTACTTATTTTGATGTGATTTAC AAAGGAGCCGCTAAGTTTGCGTCTTTTCAATTCTTCGTGTGACAATCCATAGCACGAAGT TAAATGAACAAAAGCAACTGCAGAAAAGAAATCAAGTTTACAATCGTTAGGCCTTACCGA TGAAGTTTTACACAAGAATAAGCTTATAATTCATATAACGAAGGTGGTTTTAACGCAATT TTTCCTCAGACTGTGTTAAGTAAGTACAGTATGTAAGTGTAATTTAATGCTGTACGGAGT CATTTTATAAACCATTAACCATGACAAATGCAGAGTTCTCGAACTGCACAAATTTTCACC AATTTGCTGTTAAAATGAACTGTCAGTTGCCTCATCCCTACATCACATGAATTTTCCTTC AGCTATTCGGGTTCTAAAATTAAGGGAGGAATAAAACTTTGTACATTGGTCAAAATTGCA TTACGAGGTCGTGTTCTTTTCATGGTTCATTTATCAAATTAGAGCATTTAATCCAGCTAA TTATTCAAGTTATAATTTTACGAGAAATCCCAATCATGACAGGCATTGCACGTGCTCTTA ATCATTAAATTCTTTCTACGGGCTTTTAGAGATTACAATCTTTCTGGCTGGAAGGAGAGC TTAATAACTCAACAAACTAGGTATTCCGTGTTTATCAAGCATTCAGTCTAATCACGCATC AGTATCATCACTTAGTTAGATACCAACTACTTGGCCGTAATGCAGCCACTGTTTAATGAT ACATGATGTATATTAAAACTTTTGGAGGTCAACTATAAACAACGAAAAACCTCAAACTCA ATCTCAGAAACTTTATGCGTAGGGAAGAAGTTTTTAAAATCTTCTACCCCTTCAAATATT TATATCTCTGTCTATACCTCTCCAAATATCTATATCTCTGTCTATACCTCTCCAAATATC TATATCTCTGTCTATACCCCTCCAAATATCTATATCTCTGTCTCTACCCCTCCAAATATC TATATCTCCGTCTATACCTCTCCAAATATCTATATCTCCGTCTATACCTCTCCAAATATC TATATCTCTGTCTACACCTCTCCAAATATCTATATCTCCGTCTTTACCACGCTGCTGATC AGACAATATCACACCCACATCGGAAGAGTGTATGATGTAATTTCCCGCCAATTATCAGAC TAATTAAATGATTAGGAAGTTCACAATTCAGCACGCTGTTTCTCTGTACAAGTGACAGCT AACCTCGGGCCTTAGTTCTTGTTACATACCCATGAAATGTCGTGAGCTAACCTCGGGCCT TAGTTCTCGTTATATTCCCATGAACTGTGGTGAGCTAACCTCGGGCCTTAGTTCTTGTTA CATTCCCATGAACTGCGGTGAGGTCGGCGAGCGGCACACCTGCCACCCACCACCCCATCA CTAGCCATCTCTCTCTCTCTAGGTCTAGCGCCGGCTCGGTGAAGCAGCTACATGCTAATT GCATTAACTATTAGCATTATATTCAGGCTTGGAGGTTATCGAATTAGTGCACGCAAACGA CTTGCAAGGTTTTATTCCACTTTTCCTTCTTCGCTCGGAAAATTACAATTGAAGGAGTGT TTAGCGTGGAATAAGGAGTGAAGGAATAGAGTCAAACAGTTCACACACGGGTACACACAC TTCGTGTATAAAGTTACACACACACACACACATACACACAAACTAGGTGTAATTAAAAAA GTGTATGAGTGTCTTTACTCATACACTTTACTCCTGCCGATATAATGTACCACATCCAAC TGATCCCAGTGCCCACCCACGACTCATGTTGCCCACCCACAGCTTGAATTTACCTTTTTA ATGCAACCCACCCATTACTCGATTTACTGGCACTACGCTAAACATTTATAGAGACACAAG CCAACTAACTAGATATTTTCAACAGTTTACAGCAAAAGTCGCCAGTCAGATACTCCCCTA ATTTACAGCGAGCAGTAGTCGCTGTGTTACGTAGAACTTCACGTGCAGTTCGCACTACGC TCAGAGTTTAAGACACGGCAAATAGACAAGCACGTGTATTTGTAGTTTTACTTAAACTGT ACTGCCGGGGTATGGTGTCTGGTGTTAAACTTTCGGAGGGCTGTTGTTGTCCTTCGTACT CGGACAATCACAGACCTACTGACTAACAGACATACAAACAGACAAACACATAATAAACAT GTACAGATCGGCAGACAAGTAGGCAAACTACAAACCAACAGAAATCCAAGACATCACGAC GCGTAGCATTGGAGACTAACTGAGTACTGACGTGAGAGGTTTCAGACGAACAGACGCGCA AAATGACAGACGAAACTTACCAGGCACTCTATGGAGTAGACGGGTTCTTTGGAAGATTGA GGAGCGTTGGGACTGATGTCCCAGACTTTTACACAGCCTTTACCTCCCGTGTAAGCGTGT CTGTTCGGCCAGGAGTGCCCTGCAAAAGTTTACAGTTCAGATAAGGAGATCTTTAGAGTC GAATAATTAGCTAAGTAGTTTCGAGTCCGATGTTGCGATGAGAAGCAGCACATGCGGTGG TAAGTCTCTAAATTTGGTATCGTTTATAACGTACGTGAGTCGTAACCAAGACAAAGACAT AAAAGCACGTGAAATATGTTAGTAACAGCAGTATGACTTACCGATAGCTACAGCACAGAC CACCTCGCCGTGGTGCAGTGTCTGTACGGCTTTGGCCGACTTGGGAATCTTGGCTCCGAG GTTGCAGTCAGACGGGAACTGGGTCGGGACGAGGTCGCTGTTTGGTCCGTTCTGACAAAA CGAGTACCTGACCGGAGGAGAGTTTTAAGTTTGGGGATTTAGAGACGAGATGTTAGGGTT TAGTGATTAAACGGTATTTACTATGTGGAGTAGCGATCGTTTTATGAAGTGAAACGGGGA ATATCACGTCGGACTGATTCCAAGAATTTAATATTTGTTCAGGGAATTTTCAATATTTAT AAACTATTTAGAAGTAAGACAGGGGTGTGTCAGTATGTCATCAGATATAAAAGATGATAG ACTACTGAGTATTGACGACACACTAAACCAGGCCCCCCAAAGGGAGACGCCTATTCGACG TGCCGTCTACAAGTGAACCCAGTCCCCATGAATTATCAAGATGAGAGAGAGAGATAGAAA GAGAGAGAGAGAGAGGAGAGAGAGAGAGAGATATATATATATATATATATATATATATAT ATATatataTatatatatagtagtagaGAGTAGAgagagAGANNNNNNNNNNNNNNNNNN NNNNNNNNNNNNNNNNNNNNNNNNNNNNNNNNNNNNNNNNNNNNNNNNNNNNNNNNNNNN NNNNNNNNNNNNNNNNNNNNNNNNNNNNNNNNNNNNNNNNNNNNNNNNNNNNNNNNNNNN NNNNNNNNNNNNNNNNNNNNNNNNNNNNNNNNNNNNNNNNNNNNNNNNNNNNNNNNNNNN NNNNNNNNNNNNNNNNNNNNNNNNNNNNNNNNNNNNNNNNNNNNNNNNNNNNNNNNNNNN NNNNNNNNNNNNNNNNNNNNNNNNNNNNNNNNNNNNNNNNNNNNNNNNNNNNNNNNNNNN NNNNNNNNNNNNNNNNNNNNNNNNNNNNNNNNNNNNNNNNNNNNNNNNNNNNNNNNNNNN NNNNNNNNNNNNNNNNNNNNNNNNNNNNNNNNNNNNNNNNNNNNNNNNNNNNNNNNNNNN NNNNNNNNNNNNNNNNNNNNNNNNNNNNNNNNNNNNNNNNNNNNNNNNNNNNNNNNNNNN NNNNNNGAGAgacAGACGGTTCTTGTGTCGTCTGGAGCAGGGCGTCTAGCTGGGACGTTG CCGTTAGACAGTACTAGTATTCTATTGTTGTCTCGAAAAGGGTGGGAGCGAGGGAGGGAG GGAGAGAGGGAAGGGGCTAAAGAACTTTGTTGTATTTGTTATACAATTCACACCTTTCAA ATATATACTTTGTACATTAAAAGGGTGCAATATTTAGAAGTCCACGTCTGGGCACTAACT GTGGTTTAGATAACAAACTTACGTTTTTCCCGAGCTCGGTAGACTAGTGGAGGACCTGTT CAGACCTTCGCTGAATGGTGTCTGAAAAGGAAAAATCGGTCAGAAAAATGTTGTCGTCTG ATTCCGCGGTTGGGTAATATGAGGAACTGCAATTCAATTACCCATACTTAAATTATGGTC AAATTGGAAGCACTTTTAAAAGTAAAAACGGGTTCCTTTGTACGATTTGAGGACGTTTAC CTCATTACTCAAATTCTATAGGACAAATTATAATTAAGTTAAGGCTTGTCACTTTGAAAA AGGGGCGGTATGGCAATCTGAAAGGCCAGTTATCTCATTTGTCTTCAATATCAAAGATAG AATGAACTTTCTGTGCATGAAAACATGTCTTAGAAATGTTAGCAGATTTGAGATCAAAAT ACTGCCTTCAATATCAAAGAGAGAATGAACTTTCTGTGCATGAGAACATGTCTTAGAAAT GTAAGCTGATTTGATATGAAAATACAGCCTCAGAACTACTAGGTACTCAAATCTCGTATG GAACGTTTCAAAGTTGAGGTAAAAAATTCTCAGCAGTAGTATCTATCGCCAGCAGGGTAT TGATTAAATCATTATCATTCATCCTTCATTGCTTATTCTTCATTGCTTATTCTTTATAAC TCACTACTACGTCTGCTACTGCTACTCAGTCCTTATTTCTCAATACTCACAGCTAAGGAA GCTATATCTCGTAACTCCTATCTTGTACACAAGGCTCTCAGAGTGAGACTATATCTCGTA ACTCCTATCTTGTACACAAGACTCTCAGAGTGAGACTATATCTCGTAACTCCTATCTTGT ACACAAGACTCTCAGAGTGAGACTATATCTCGTAACTCCTATCTTGTACACAAGACTCTC AGAGTGAGACTATATCTCGTAACTCCTATCTTGTACACAAGACTCTCAGAGTGAGACTAT ATCTCGTAACTCCTATCTTGTACACAAGACTCTCAGAGTGAGACTATATCTCGTAACTCC TATCTTGTACACAAGGCTCTCAGAGCAAGTCCTCATTTAGAACACAGCAAATCAGACTCG AGCGGTTCGCACTCTCAGAGCGACCTAATCTGTCGAGGAGTGACTGATTGAGCGATAGCC TCTGTTTAGAATTTGACAAAATGTTCTGCCTCCCAAGACCTTCCGCCGTATAGCCTTGCA GTTATACAAATCCATCTGGGTAGCTTAAAGACTAAATTTTCAGGAAATATTAGCCACCGA ACGTAATGATGTGGAGAACTCAATATTTACACAAATCATGTCGGAGTTAAATACTATGAT ATCACTTCAAAGCCGGCCGTAGCACGAAGGAATCACTCTTCAGATTATCTAGATATTCAG GCCATCCTGAGTGAAAAAATGACGAAGTCTGTTCCTTTCTGATAAAACCTCTGAGGAGTC ATCCACGACAAATTATGGTAAGAAATTAATTTGTCAACCCTAATACTCGAATTGTGAATA GCAGAATTGTGGTCATAAAGGACTATAAAATTAAATTGAAATAAGAGGAGAAGCCGCTGA GCCTCTCCAGCTAATGTGAGGATCCGACAAATGTCACTTCTCAAACAAAATAAGAGACTC TCTCTCCACTCAGCTAACAACTAGACAATGTAACGATTTGTGATCCTCAGACCCTACCAG CCAGACTTCGGAGAAAAGTTGACAAATATTTAACCGAACGCACGTCTCATTAATTTGTAA GCTGGTTACGTCTATTGGAATCAGGAGTTAACGAAGTGGTATAGAGACTGAAATAGACTG TAGACTTGGTGGATATCACCCTTCACTTAAATTTGGAGATTGGAAAATGAAATCCTCACC TTGAAGTTTGGTAATCCGGAAAGACCGCCTTGAACAAGACCACTACCAAGTCCGGTACCG GGTACAATTCCGGACTGTGAAAGAGAGAAGTCTCCGAACTGGGGTGTGACAAGGTAGGAG GATGGGATGTTCCCGAACGGTTGTAGGGGGTGCTTCATCTGGGGCTGCGGCTGAACTGCG GGAGAGAGATGGTTAGTACTGGCTCACTAGAAGTGTTTTGTTTGGGGGGTGGTTTATGGT GAAAATCTTGACCATTAAAACATCTCAATTACTTTATAGATCATAATTAAAGTGATTGAT ATAATAGCCGAATATAATATATAATAGCCGAATAGCGATTTCTACCCCAGATTAGAACTC TGGAAATGTCCCCTCTGTTTCTTGAGACAGTGTCAAAGGAGGAACGGCTATAAATATGGG GCAGTAAATTGTAAGCGTTATCAAACGTGTAGGTTTACAAATACGTCGCTGCTTAATCAG CGTCACCTACTAAACTTCTCTTTTTGGTAACCACCTTTAATAAATTGGGAGCTCCAATTC TACGGCATAACCGGTATCGGATTTAGAAATTTTCGATTCAGGTATCGTTTATAAACCTGA AATATATTGTAATGTCCTCCGATGATAATGCTATTAACACCCGAGATAAGCCATGCTCCT TCACCAAAACACGTGATAGTTCATTCTGGTCACGCGGTTTCACACCTTTTCCACGTGGTC CGTGCGGCTGCCTCGCAAAAGGAGCGAATTTCACGTGTTAATCAGACGAATTTACAGGTT TTAGAAGTGTCCATACAAAAGGATGTTTGATTTGAAAGTGTGTCGGGTGCGATTTATTGG ACACTGAGCAGAAGTTTTCTGTAAGGGCTCTGAAAATAATGACAAGCTGGATAGAAGAAG TCACACACTTCGTGCATTCTCTACCTGTTGGATCCCAGACAGTGCAGCTTAAATTTCGTG GGCGTAGTTTAAATTTTCTAGATCGTTTATTGACGCTTTCCAGGCATTTAATTACAACCA TGACGAAGTATTAATTTTAATTCAGGTTTGTGGGACAAACCTGTAGCAATTTTCTTGTTT TACCAATTAAATATTAATTCTGAAAATTAACAACGCTCAATAATTTTGGACGGTTAATTG GACAGTGCTTCCTACTTGGAGAGAGATATTGCAAATGTTTAGGGTGGGATACAAAATGCA ACTTTTATTTTCACATTTTAACACAATCAAAATCCATTCTAACTACATCGGCCTAAAACC ATAATGCGATGGTCATTTTCAGGATATTTAAAGGAATTGTTAGTTCGACTCATAAAATGT TGGCATACTTGATCACATTTGGTCATACGTTATGATAGTGCATGATGTTTGATCTCTTAC AAATACAGGTAGAACCTTTTAAAATTTGTAAAGTATTTCAATAGTAATAATCACAAGAAA ACCGATTTTAGAACGAGAATTTGTATGATTTTGTTTGGTGAGAAAAAAAGATGCATAAAA TGTTCCATAACATTATGCGGTTTACATATTTAGAGTTGATGAAAAATTAACAAGCCTAGA CCGAAAACTTTAACACTCGAATAGGCCGTCCACGCAACGACCTCAAATTGTCATTGTATT TGGCTAAATTTCGTGATACAAAAAGCACGAACCCATTTTACACTTAGCAGATTTCTAAGT GTACTGGACGTTCCTAAGGGCTCAAGACTTGGACTTGACACGTCTTTAAAAACACTGCTG CCACAATTACGACAATTACACGACTCATGAGTTGCTTTCAGCGATTATTGAAACGTTAAC GTTTATTACAAATCATTGGATCTATTGATGTTGACAGATGCGATGATGTTGACAGATACG GATAGCGACCGAGAGAGAGAGAGAGAGAGAGAGAGAGAGAGANNNNNNNNNNNNNNNNNN NNNNNNNNNNNNNNNNNNNNNNNNNNNNNNNNNNNNNNNNNNNNNNNNNNNNNNNNNNNN NNNNNNNNNNNNNNNNNNNNNNNNNNNNNNNNNNNNNNNNNNNNNNNNNNNNNNNNNNNN NNNNNNNNNNNNNNNNNNNNNNNNNNNNNNNNNNNNNNNNNNNNNNNNNNNNNNNNNNNN NNNNNNNNNNNNNNNNNNNNNNNNNNNNNNNNNNNNNNNNNNNNNNNNNNNNNNNNNNNN NNNNNNNNNNNNNNNNNNNNNNNNNNNNNNNNNNNNNNNNNNNNNNNNNNNNNNNNNNNN NNNNNNNNNNNNNNNNNNNNNNNNNNAGAGAGAGAGAGAAAGCTAGAGAGAGAGTTCCCA GCTTGGAGCGGTCAACAAGAGTCCTAGTCGGTCAGAGCCACAACCCCTACAATTCCGGTA ATAAAGTCTCCGATAACTGTTCAGATACAGGCAGTGAAACAGCGAGCTGATAAGTACGCT ATCTTAACCTATACGTCCACGTTGATACCGGTATTTACAGCAGGATACTTGATGATAAGA AATTCTTAGCGAGAAAAGGAGGAGTGAAAAGTAGTCCGTTGACAAATTACGGCGGACGGA TATATCAAGGAGAGTTGATGTTATCTTGCGAGACACTTACCGAGGGAGGTAGCTTTAGGT TTGCCGAGAGTGGAGGTTGGAGTGGGAGTGGAGCAGGGAGGGGTCGAGCTGACCGTCTTG ATGTCTTGTACCAGCTGGGAAAGTAGAAGTTAGCACGTACCGACACGTACAGACAAACCT ACCGACAAACCTACAGACAAACCTACCGACAAACCTACCGACAAACTGACATACGGATAC ACCGCCATGGATACACACCGAGGGCTGCAATAATGAGAGACCGCCACTTTAACATCTCCG TTCGGCAGAATCTGGGCGACACAGAAGACCAAGTCTCTTTCGGATACAACTCAGATACTC AAACATCTTACCTGACACAACTCAGATACTCATACATCTTACCCGACACAACTCAGATAC TCATACATCTTACCCGACACAACTCAGATACTCATACATTTTACCCGACACTACTCAGAT ACTCAAACATCTTACCCGACACAACTCAGATACTCAAACATCTTACCCGACACAACTCAG ATACTCAAACATCTTACCCGACACAACTCAAATACTCAAACATCTTACCCGACACAACTC AAATACTCAAACATCTTACCCGACACAACTCAGATACTCATACATTTTACCCGACACAAC TCAGATACTCAAACATCTTACCAGACACTACAAATCAGATATATCCCACTACCTAGGTCG CTGGGGTACCTCTACCCTACTCAAATCTCCCAACACCCAATAAACCTTCCTAAATTCACA GGTTCCCCCCGCCGTATGGTTCGAACGTGTTAACACAAATTTGTCTGGAGGATGAATCGG CGAGAGTCTAGGAGCTCTCATCGCGGGTAATCTCCGCTAAATTCCCTCAATTTCGTGCAA ATGTGATGGGAAGCCTCGTAAAGGCGAGCCAAGTTCCCGTATTTACGATATGTTCCTGAC ACCTACTTCGGCAAATCTCGTAATACTGTTATTACATTAGTGTAATATTAGTATTATGTT ACGGTGAGAAAATTAGAAAATCATTCTTGTATCGGATGGAAGACAGTAAGAGAGAGGGGA ATGGAGAGAGAATTGCTCGGTGTCATTGAGTTACATTCTCACTTCGGAAGGTGCGACATT CGTCATTGGTGACGAAGTGCCAGAGTCGGCGCCCCTTCACTCTCTTCAATCGAGCGTTGT TCTAGACTGTGATTATTAGCACCACTGCTGAAGTAGTGACACTTTCTTTACTTCAGCCTT AGTCGGTTATATCTGATAAGGTCGAGCTGTATCGGGCTTCGGAAACAGGGGGTTTTCTTA CAATTTACGGCAGAAAAGGAATGCGCGCAGTTGTCGCTATACGATTATTGAAACAGAGCC GCTCAGGAATTGACCTTTGTTGTCCAACTGAATAGCTGGCAAATATCGCACTCAGCTAAG GTGTTAAGACTCACAAGGAATCGTTTGTTCCCTTCGAAAACGACATCTGGGCCGTCTGTT GGTAGATTTATATTCGCGGTCGAGTGAGCTTAAAAACAATCATATCGGAACGTGCAGATG GAGCTACTTAAGGATAAAGCAGGGCAGAAATCTCTATCGGCAGCAACTGACACTCAGAAC ATGAACATATCAGGAACAGTTATTACAGTTTTCCAGCAAGATTCACCTGAACCAGACCGT ATCTTTGAAACAAAAAAATGTGGATGCAGCAGAAAAGTGACATTCTTCTACTAAATAAAG CAGCATAGCTGCAAATAAAGCAGCAGGGCTGCAAACTGACTTGAAACGAACTAAAGATCT TAAAAACTTACTCGGTTTGGAGTTGAAGAAGCAGACTCGTTCGAGGAAGGAGTGCCGGAT CTCGGAGCTGCTCCCTCCGGCTTCTCAGAAGTCGTGCCGTTCTTACTAGCACTACCGGCC ACGGTCTTGAGACGGGGCGAGTCTTTACGTAGTGAGTTTGAGGGAGATAGTGGGTCCTGA AAGGGGCCCGGATTTTACTTT  

>Groucho/TLE GENSCAN_predicted_peptide_1|884_aa  MVVIKCLESVNKRSRKFKLRPRNLSCTVWDPTVQPQPQMKHPLQPFGNIPSSYLVTPQFG  DFSLSQSGIVPGTGLGSGLVQGGLSGLPNFKTPFSEGLNRSSTSLPSSGKTYSFCQNGPN  SDLVPTQFPSDCNLGAKIPKSAKAVQTLHHGEVVCAVAIGHSWPNRHAYTGGKGCVKVWD  ISPNAPQSSKEPVYSIECLKDNYIRVCKLLPDGRQLLVCGEAPTLTLWDLTQGKPIQKGE  IKSTAPACYAVAISPDNKTCFSCCSDGNIAVWDLHNQKLINQFQGHTDGASCTDISTDGT  KLWTGGLDNTVRSWDLREPTQKLETYEFTSQIFSLGYCPKDDWVAVGMESCYIELFNVNT  SITEKYQLQKHESSVLSLKFSSGGDWFVTTGKDNQLNMWTTPHGYSIFQLVAVIPHTRLT  QLKLNGRRISSRQPFSFTFSCGKSSTPVLIPSSAVIDPPDRFNELDVPTDERLCQRAVHF  VRTKLAFSRWFRSATLSYDRNRNNTNVCEFSLSHYDMFDSGELDLMNPGYSESDLAWHCE  INDGFRCNGYSTCLTDECLCSDSPVFFCKDGNGCIAFRNVCDGRPNCLDGSDECLCEGRV  QIICPHLKTQTFCQTPQTFCHDNRGFAKTMTETENCSLSHSASTVNCTRVFYDRVEKNRK  LNKSPLMECLDPAFYDFFLEYNRREIYDVARYCHQNCTSDPLFVKGNWTQYCDHIFLAEN  SYVYIGTYVFNCEARPYTLETTDVRSVCDGKKDCDNGSDEAGCPGRFYCSPNSSTDWVSP  EQLCDNVKDCPNGQDECGTCDMGPLSSSEFLIHSKIVLFLTGFAGLLMIILNMVVGIECF  KSEPTNKPGIIDRVMRLQIICYDGLMGVYNIMIVVAALVLKSRX  

>c607300052.Contig1:80000-86000 (Wntless/evi) CAACCAAACAAACTGCTGCCATTTCAAGCGCTGCGACCCGCCAGAATCCTGTGCGCCCTT CATCTACACACTAGACGTTGTCACGATGATACTCCCGCTTGTCTTCAACGTGGTGTCCTA CTCGCTAATCATGAGAGTGCTGCAGCGTGCAGCTGACAAGATAAGTCTGAATACGAAGAT CGTGGTGGCGCGCGCCTTGCTGACCAGCCTGACTTTCTCATTGTCCTGGATGCCTTTCTT TGTGTTGATCCGGATTCTGGGACACGCCAACGCCCTGAACTACACACTTATCATGATGTT TTCTCCGATAAACACTGTTACAGACCCGAGTCTTCATATAATTCCTAATGACCTTATCAA GGCAGCTCTACAGAAAATCAAAGTTTTTGATCCACAGAGTATTGTGCTCAGTGCTACTCA GAAAGTCACAAAGAACATGACTTCTTCTGCTCAATGACAGGAACACCATACAGCTATAAA CATGAACGTTACTAAAAAGTATTTAACCGCACATCTTATGTTGATATATTTCTAGTTTTT ACATGCCATTATAGGATCCAAAGATAGTGCAAGGAACTTTTTAGGTTTACAGTCGTCTTG ATTTATATGAAGCTGTCCACACTAAATTGTCAGACACACATTGATCTCCAACTTAGAGCT AGTTGTACCCAGTCGACTAATGTGAACATGGGATATTTTGAACCTGAAAAATCTCCAAAT TTGTCCTTTAATTTCTAAGAATAAATCTACTTTTTACATCCTCTGTTATTTCTTGACGTT AATCACAAACACAGATCTTTAGCGAGGGCTACCCGCATCTGTCAAGTAAGAGTAATCTGA GTGTACACATCTGTGTAAAATACCTGCTCTGTGGTTTCCGTGTAAAGAGCAGTCTGGGTA AAGACGTGTACATGCTAAGTGTTCAGCAATGACAGTTGAGAGTTAAGTAGGTCACGTGAT TCACTACTTGCAGAAACGTGTTTGAATTTTAGGAGTTGATGAATTTTCATTACGATTAGG GAATACTTTTGATTATCTTTCTACTTCGTTTTCGCAATGCTAATTTGTGTAAATATAACT TAGTTTCGTGTAAATTGTCGTGTCACTTGAAACTTGGTTACGCGAAAATAAAATGCTCGG TTAAAAGGAAAGGAAGAAACATAGTAATGGTAACATAGATCTTATTAAAAACAGTAGGTA TTAAACAACCACACTCTTTTCTGGCAGCTTGGTCCTATCTTCCTGCTCCCATAGGAAAAG CTCGTATCAGATTGTCCTGCCACACTCCCCGTGTCTTTCGTTCCTGCTCCATTTCCGTTA CTTTAATCTTTCTCCAATCTCCCTCTTGAAAGCAGTTCACGTGGTGTGATTAGTCCCCAC AAATACAACAACAGATAGCTTTGCAGCACCGGCCAAAGCAATTTGCAACACCCCTGAAGC AGGCTCGTCCACAGTCTATGATACACATGTCCTAGTGATTCAGATAAACAAACAGTAACC GTAACGTGCAGTTGAAAATGATTTTAGCTCTAGTCTGTGTTGATTGAGTGGGGTGTGGTG TTTGTTTGTGTTTGTGTTTATACGTCATGTTTATACGTTAAGTCAGTCGACTTTAGCTTT GTATGCCACAAATCTCAACTGGTTATAACTTTACCACTGACTAAAGGCACAAGCCAAGTT GATCTCGTTGCTCATTAATTGAACTATACGTCACCAATTAATTCCCTACCTAAAAGTGTC GAAACATGACAATTTAGTATGTGCAGCCACCTAACAATAAAAGAGACTTTCCTTTCCCTA TCTACAGATAACAACACTAGTAATTTAACTAACCGTTATTTCAAGTCCAGCAATTCGAGG TAGATCGTTGTTTAGACCATCTCTTTGAGGTAGCTGTAAGTTTACAAGGTACTGAGCGTA GAACACAGAACCCAGCTCAAACAATGAGACGTCGGTACAGTGCGTAACCTGAAGTAGATA AGGTAAACAGTTAACACTACTTCAGGTTGTTATATGTTAACAAAATGTTGTAGAAAGTAC CACTCGCCTACAAAAAAACCTCTTCTTTACAAAATAGGATAATTTGATTAACTATTTTTC AGTATGCTAAGCTGCAAAAAACTATAAAAGATTTTAACTATTTCAACACTACAGATTAAA TCATTTATTGAGAATGAATACGAACGTGTCTGTTCGAAATTATTTCGAGTAAAAAGTTCC CTAAAAGATCGCATTTCTTAGTCATACAGAGAAAAGTAACATTCAAATCATAAAGATAAA TCTGTTGTATAGATCAATTAAAAGCACTATATCAGCAATGTGTCTCGAGTACGTCTCATT TCTTAACTAACTGCACTAAGCTGTGTAAACAAAATGTTTAGTAGATGTCAACTTACATCG TACTCCTTGTCGACCCAGCACTGGAGTCGTCTGTTGTGTGTAACATCAGGATCCTGAACA TGCACTGGCGTCCAGTCTTCATCCACGTTATGTCTTCCAAATATTGCACCTTTGAACGTC AATGTCGGATTCTCATCTGAAAGCAAACAAATTATCCTTTATAAGCATGATATTTAAAAG TTTAGTTTCAGTTGAACTAGGTTAATTTCTATAGATTAGGTTTGGTTAAAACAAAACATT TAGCAGATTAAAGTTAATGGTAATTGTGTGTCAGACAATACTGGCAACCATTCATTTTAT ATTCTGTGATGCCTTGAGATAACTTTTACATTATATACCTTTGAGTTTTACCATGGAATT TTGCAATGGTTTTATCTGAAGAATAGTTATCATCCATTGGAACCATCTGCTCATAGTATA GTGGGAGTACATGTCAGAGGGCAGAACCACAAAGAAAACTAGATTATTCCCAGGAAGTTC TGGATAGTCTTCCTCTAACGACTGAGAAGTATATATATTAATAAAAAGCTGATCAGATTC TAAGAATCGAAATACATATGCAAATATTCAAATAAGTCAATAAAAATAAGTGCCCCATCA AATCTGAAGATAAATTGACTTGTTTCTTACTGTTATAATATCTGGGCAACTCTTGTCGTC TGTGGGTATAGTTTTTTGTTGGAACTGTAATTTTGAGTCATTGCAAGCCTTGGTAGTCCT GTGCATAGCATTGGTAGGTCGGGGTCCTGAAATATTCTGTAAAATAACACATTATTACTC ATTTAAATGCCAGAATTTTTAACTGAGGCTTATCATTTAAATGTAAATTAAAAATTGTTT ACTTTTGTGGGCAAGGAATTAAACATTACAATACTGATATTCAGGAAATTGTATAGTCCC TCTCTTAACAACTGCGGTCTTCCACCTATAAAAATTCAAGTCTTTGGACACATCAAAGAA GTTAGTACTATGGTTATCACTTGTAGGATGGCTAATCAGTGTTGATGATAATGTAATAAT TTTACCTTTTCCTCCAGCCACACAGAGAATAATCAAAATGACTAAGTTTCCGGCAAATAA GAAGAGTAGATTTCTGTTACTCAACTTCTCTAGAACAATAGAGTTTGCCATGCCTGAAAG AAATTTAATCAGACAAAGTATTCAAAATTGGTACAAAGGATTAGCGAAACAAAAGAAACC TGTGGACAGGCTTCTAGCAGCAAGTAAGATGAAATGATAACAAACAATTTTTACTAAGAA GCAAGCTGTGATAACATGGTGGCAGCCGGGAAGATTTTCATTTTACTAGTTTTTAACCAT TTTGCCAACATCCAGGTGTTATGGTCATTTTTTTTACATTACTGTGGTATAATGGTCGAA ATGATGATTATGACCGGTGGCAGAAATCCAAATTTTCCATGGCCATGATCAAGCTTTTTG ACCATTGACCATGGAGCAAATTCCAGTCTGTCATGGTCATAATCAGTGCCTTACACCCTC CCCCTCCCCCTAATTACCAAATGAGAACTAATTGTTTTTGCAATATTTAGTTCACAAGTT CGGCACCAAAACCAGAGCCCTTTTACCCATGTTTCGTGCCACCTAAGGTGTGTAGCAGCC ATGCCCCAAGTGTCAGTATGCACCTGGTTAGGTGATGGGCCACCTAGGTGCAAATTTGGC ATATCTTTAATGTTAGGTTGTAGAAACTTAAGAATAGGAGTAACATTACCGCAGTGGCCA AGTTCATTTACAATTTGCTAAGCAACATATTATATCCAGGGCTTACTTTTGGAGATAATG ACAGTTCGCTGATAACAATTATTTTGCTCGTTGATTTTGATAAAACCATCTGATAAGTGA TAAAGACTCCTACACGAACACTACTACACTGCAGAGCTGTGCTTGCCTAGTTTGTGGTGT AGGATGGAATTTTCATTGAAAATATAAACACATTCGAAGAAAAAATAACGGTTGCTGTTT CTGAAGTGTTATCTAAAAAGAAGGCTTTAAATTTGTCAGTTTTTAAATTTATCAGGAGTC AGACATTATTTCAGATAAACTTAATGCAATAAATATTTGAAATGTAAAAACCAACCAATT GAATTCTTGTCCTTCTATGGTCAAGAGAATAAAATAAATAAATAATGAATTATGATGCCA GCATGGCAGCATTATTACACCTAATCTCCTGAAATGTCGAAAAAGTTCTATAATTGAAAT AAAAATTTGTTCAATAAAAGTAAAAAGCACCAAGACAAAATTAATAGATGTTAATAAACT TCTGTTTAGCTACCAAAGGGTTATCTTTAAGTGATATTTTATGCTTAAGCTTGTTTTCCA AATAATTTCCACTCTCAATCCTATTTAAAACTTTATCTGAAATATCTTAAAAGTTTCCAA TACCGCAAGTGCCCAATTTTCTTGTTTTAATCTTAAATGTTTTAAGATTACTTGTTTAAA ATGTTCAAAGTTGATGCTGGAGAGCAGCGACTGCAGCAAACTGCGAGCCCCGCCGCGCGC GGGTCGGGTAACATGACACCTCGACTTGTCTCACGTTGTGACCCTTTTCAAAAAAATTTT TAAAAATTTGAAATTTTTTTCCGGGGGGCGTGGCCGCGCGCTTCGCGCGCGCCGGAGGCT GCCGCTTCGCGGCAGCAGGGCTATGCAACGTGTAGCAAACCTCGACAACATTTTGCTCGC TTCGAATGAGGGTCGGACAAAGTCAGTAAACCGCGCGCGTGCGTAACTAGCACGCGCTTG TTAGGTGAACGTCTGACAAGCTTTGTACGCATCTAAACTTCAATGAGATCATCCTTTGAA CGCCACTAAGCAAGAGTAGTCAGCTCCATGCCAGAACCTGGAGACGCTTTGTCGAGGACT AGGACATAGGACCGAGGTGTTACCCGACTCGCGCGCGGCTTGCAGCTTGAGCTGCTCTCT TGGTTAGAACGGTAGACTGTAGACGGATATTATCTCGTCAAGAGACGCTTTGAGTTTGTT TGACTTTGTCCGACCCCCGGCCGATCATTCGGAATAAATAACAGGAGGTTGCGCGCTACC GTACAACTCTGAGTATGCATATGCATATGAAAGTAGGCTTATACCCCTTCAATCATCCGG GTAAAGCTTGTCTTACGCTGCCGCCAGGCAACGTGTAGCAAGGTAAAGCGTCTCCTGCGC GGTCTCTGAACCGGAACGCTCTTGATCCTCAATATTAAAGACCAATCTCCATACTCACTA CTCAGCTACATTCGAGACATGTGGCCTGACTTTGTGCCGGAGGCTGCCGCTTCGCGGCAA CAGGGCTATACAACGTGTACTAGCAAGGTTTATAAGTCATTGAGTCCAAGCGTGAAGCAA TGGATATTCATGAATTTTTCGGCAGATTAAAGGGATACGCACAATTTCGGAGCTGAAATA TAATAAATACAATAACAACTTTGAACAGCGGGTGTGAAAATAAACAATTGATAAAACTAA GACAAAAACAAGTCATTGAAATTGCGATCGACATTTTGATTTCTACTTAAGCATGAGCCA TTTAGATAACTATAAGTATAGACAAGAGTAAAATAATTTTGAGGAGGAATTTTTTAAGTTT  

>Wntless/evi GENSCAN_predicted_peptide_1|220_aa
MANSIVLEKLSNRNLLFLFAGNLVILIILCVAGGKGPRPTNAMHRTTKACNDSKLQFQQK
TIPTDDKSCPDIITSLEEDYPELPGNNLVFFVVLPSDMYSHYTMSRWFQWMITILQIKPL
QNSMVKLKDENPTLTFKGAIFGRHNVDEDWTPVHVQDPDVTHNRRLQCWVDKEYDVTHCT
DVSLFELGSVFYAQYLVNLQLPQRDGLNNDLPRIAGLEIT
>c606200080.Contig2:101000-106000 (Lzic/Icat) GCATGGTCGACAACACCTCCCTGGACAGCTTCTGTAAAACTGCTCACCAGTGGTTTGCTC AAAATTGCTCTTTGAGCAAGTTGCGAGAACTCGCTACAAACCTAATTACCAGTCCCAATT TGGAGTTTGAGAGTTCTGTTGGATAGTGCTACTAATTAGTAAACTAGCGAAGTTATCTAG CATATCTAGGGTACACAATTGCAATGAGGGGAAATCTGCATTATTTTGTCATTTTCATCA AAATATAGCAATAGCTAGATTTTTATCCCCAATTTTTAGGTGCATGCTTATTAAACTTAT TTAGGTATTAATGAATTATATACTTTTGAAAAAAAGTATTTCAAAGAAGTATTTAAAAGA GCTGATTTAACTCAATACGGATTGAAGTTATGAAGTGCATGATGAGACATCTTTTTTTAG AAAACCGTTTTATTTTACTGGTATGACTATGAGTCTTAATACTTTTAAATTTTAGCAATG ACCAGGATCAGTGCTATAATTCGAAGTTAAATGTTAGTCTAAGTTTTTATTGTATGTAGT GAAACATCTTTGTTCCAGATTGGTCTGGACTTTTTTAAACCACAAAGTTTAAGTTTTCTT AAGTTTTATCTTCAAAGAAATTTTTAATTTATTTATTTTCCTTGTAGGCTATCAACTGTT TTTCGAGCGACGTTCAGAATATGGAGGTATTTTTATGTTTGATTTATGCTTTTACTGTTT TTGTAACTGACAAGAAAAATGTATAATTTACTACTTAAAGAAGATTTTATTTTGCACGTT TGTACTAACTGTTTACCAAATACCACTAGGGTTCACGTATTTGCTAACCGACGTAAAATT GAAGAACATTATTTACACCGCATGCCGCTCCTATCTTTACTTCTTCAATATAAAACCGTG TTATATTTATTAAATTGTTTAAAACTTATCACGATAACATCGATTGTCTCTAGCTAAGAA CCAGCACACGTAGCACATAAAAAGACACCAGTCCTATCATCATCTGATGAGCAGAAAGTA TGGCTGAGGAAATTCTTGTTACGAACTTGAAACAACAATTAGATCGTCTTTTTAACCAGC TGGCCGATCTCGAGGAGTGCAGGTAAACCAAAGTCAGACCATCACAACATCGCATTTTGA ATTCTTTACAGTTTTAGTTTTACACCTTTACAGTTTTACACCTTTACACCTTACTGTTTA TATCAAATATATTTACAAGTTAAAGCTTTCTCGAACCCCTATTTTAAAACCTAATTTAAA ATGTATCCCTGAATTAGAGACGATTTAGAAGAAGATGAGTACGAAGAAACGAAAGAAGAA ACACTGGCACAACTAAAAGAGTTCCAGGAGAGCCTAGATAAAGCTACGTCTGGCAACATC ACCCTGCAGGATGAGCTGACTTCTCTCAAGTTAGTAAGTAAGCACCGGTTATGTGTTTCA GAGGCAACATTTAAGTGCGGTGAGTGCGATTTCGCACAATTTCCAGTTCTCCGCACAATC CGCACAATTCTATATTATCCGCATAATTCCGCATACTTTTGGTTTCACCGCATATTTTCG CATATTTTCCCAAAAATCGCACTTGATCGCATAAAAACCAAAATTTTTGTTGTTGCATCA TGGTTTAAAAATGGGACCTTTTCGTCTCTAAATTTGGGACATTTTGGTTTCTACGTGCTA AATGGAATTTGGGACGTTTTCGTACCTTGCCAATTGGAATCTTGGCCGTTTTCGTACCTT GCTGATCGGAATGTGGGACGTTTTCGTCCTTGCTGATCCGAATCTGGGACGTTTTCGTCC TTGCGCTTGACAAGCCTTACTCGGAATGTAGGACATTTTGGTACTTGTTGCTCGGAATCT GGGACGTTTTCGTCCTGGACTTGGGACGTTTTCGTCACTTAGGACGTTTTCGTCAGTAAG CTTGGCCAATACACATCATATACCTATGTTGATCGTAATAGCCAATACTTGTTGCTAAGT ATCCAATCGTCATATCACGTTACACTTTGAGTTTTTATGCTTGAATGGACCCAAAAAATA AGCTTTAAATGCCGCACAATCACCGCACTTTTATGGAAATTTCGCCGCAATTTCGCCGCA TAATTTGACAATTTTCGCCGCACTCTGCCGCACAGTTCGCCTTTTTGAGCAAGTGCGGCA CCGCATAATTTGCGATTTTTTACCGCACTTAAATGTTGCCTCTGATGTGTTTAGGTAGCC TGACAGTGACCAGTATTATACTGGCGCTCTACTTACATCTGGATTGTGCTTTTTCTGCAA CTTTCATGGCTTCTCGTGAAGGTTTTAGTAAACGTGACATTGAGCGAACAACGATGTCTT GAAACATTTTATTGAGTTACTTGAAATTCTTAGCTGAACTTTCACCGATAAAATCTCACA AACTTTTTTATAACATTAACTCACGTTAATTGTTAAACAATAAACACAACCGCTAGGCAA CTCAAGCTGCTATCAGCAGTGCTTTCAAGACTCCTGAGGTGATGAGATTGTTCGCCAAAC AAGAGCCCACCCAGCTTAGAACTCTTCTAACGCAGGTTGAATTTGCGATTTGGAGTGAAG AAATCAGTTATAGTATCTAATTTGTAGAGTAGGACCAGAAGTTGCTGTTAATTGTAGTAG TTCGTGCGTTTTCAGTTCAAATCAAATTGAATTATCGAGATTTTTATTGGCACCTCAAAA TCATATCAATTTTTCCTAGATTGACCGTGATGTTATTCTGGGGAAAAGAAATCAAGTAGA CAGTAAGCAAGATAAGATCGAGATTCTCACTGCCCTTAAGAAGCTAGGCGAGCAAGTACG TCGAAGGCAGCTGTAAAGATCGCGATATATTTATTGCATACGCGATATATTTATTGCATA CTTTCGACCGAAATTCGAACATGAAATTTAACTTTTGAGTTAACGAAGTTTTCAAATTTC AGATAAGTAATGAGGAGGAACTTTTGTTGCAGAATTCAGTAAAACTTCAAACTGTTTCTA CAAGTGAAGGTAGTACATTTTTTCCATCTCTAATACTTTTTTGCCGAAGGCAAAAAAGTA AAGTAGATGGTTTAAAGTGGTCGGATTTTGGAGGTGGTAGGTGGGTAGGTAGGTAGATGG CGGTGTCCGCTGTCCGCGGTCACAAAGCAATTTTACACATAGTGCAGTGCGCGCCACCGT TACCATGTCGACGTCACAAGTTGCCTCCGCAAAGTTATTTTACGCTGAGTATATTTGCGA GTTTATAACCGTTGCGCGGCGTACGTATCACTATCAAAGTATTTTGAAATGTTTCAGTTT CACGGACAATATTTTCAATGTAGCTTCCATGGTATTCCATCAGCAGTCTTTGCTGAATAA AACTTCAATTTAAAAGAATTTGGATTGTATCTCTTGATTGATCGTACGTCTTGTTGCAAT TTTTGTGATTACAACAAATATTTGAGGCACATGCACAAAACGTATCAAAATAGTCTTGCA TTTGGGATACAGGAAAAAATACTCAGAGCACTTCCCAAGATGAATATGCTCGCCTCTGTA CCTCCACGAGATGCTACTGCTACCTTGAGATACCTAATAAAACAAAAGGGTATAATAAAA CAAAAGGGTAACTTTATTTGCAGTACAATCAATCAATATCAATATAAAATGCTTTCCCTG AGCTCCTACTAAAGTTTTTCGATAGATTTGCATTGGGGACAGAAAACTTTAGAACCCTTG TGTAATTAAGAGTGTTTGAANNNNNNNNNNAAGGCACTGACCATGACCATGACTCCCTGA AATTAACCCCATGGTCAATGGTCAAAAAAATTGACCATGACCATGACACCCTGGAATTTA CCCATGGTCAATGGTAATTTTGACCATTTGACCACGGCAATTTTGAAATTTTGGCCATGG TCATGGTCAAAAATTTTTGACCATTTGACCATGACACCCGGACGTAGGCCAAATGGTCAA AAAATCGTGGTCATCTTGCCCCCCCCCCCCcaAACTAGCTTTTACTTTTTCAATTCATTT ATTCTTAACCAGAAATACCTGGATTTATAAAATAAGAAAATCATCGTTGTGCAGTTCATT GTGTAAATATGTATGTAATTCACTGATTTGAAAGATTTGAATAAAAAAGTTGCAATCACC ATTTTCTTTAATATAATACTATAATACTAATACTATAGTAATAGTACGAGGTCCTTTGTT AAGCTTATACTTGATAGTTAACGTTTCCAGTCGGAGATCACGTTCTCAGTCTTGTACAGA ACAAATCCTGAAGATCGAAAGGCCATGCGCCGTCTTATCTGACTCGTCACGATCCAGTTA CAACTTACAGTTTGCTAGAAGTAGATACTTGATTTACGATTTTTGCTAGTTAATTGTAAT ATTACTAGTTAATTGTGGTATTACTACTAGTAATTAATTGAAACAATTACAAATAACTAG CAAAATTCGTAAATAGCAATACTAGTGCAATTGATTATTTAAATTGGGCAATGACATAGA TATGACGTTTTTTCTTTGTGTGCTTGTATCTTATAATGTATTATAATTCATTTTAAGATG CATATTTAATTCAGTATCTTTATTGTGTATAGAGACTGGTATTTCTAGGGTTGTCGCAAA AAGTTAAAAACAAACATCATTTTTGAAGAATTGTTGCTCTAACCTTTGTTATTTTTAAGT CACTCTTAAAAATGGACCTAGTAAAACTGTTTTACTTCATACTAGACTAGTTCAAAAAAC CAAAATATCATTGAATAATTAGGTGTTAAAGCTAATCTGTTGCTCTTGTGGCTAAATAAG GAGGGACATGCCGCCACACTTTCGCACGGTATGGCGTGAGTCCTACACCAAGTCCCTGTC CAATCTTGGCAAAAACAAACTTAGGGCAGCTACACAGTATCTTACGGGTCACTGTGAGCT GAACTACCACCTTAATAAGTACAAAACCAAGAGCATTTCTAAGATATGTCCTCACTGCTC CATGGAGGAGGAAACCATGAA  

>Lzic/Icat GENSCAN_predicted_peptide_1|111_aa  MAEEILVTNLKQQLDRLFNQLADLEECRDDLEEDEYEETKEETLAQLKEFQESLDKATSG  NITLQDELTSLKLIDRDVILGKRNQVDSKQDKIEILTALKKLGEQVRRRQL  

>c408602200.Contig1
CGATTCTTTCTATACAAACCCCACGAGTCCGATCAAAAATACGATTTTCTAATTTAAGTTAGAATAAAATAAAACCAACTTCATAGATGAAAATAAAGTGCGCCTGTCTGCTACAAAACTAGCGGGGACAATCATTGCTTCTTGTTAGAGAATTGAACTAAAATACCTTACCTCTTTATTAGCAGAGTTGTGAGCACTAAGGTTCCACAGGCAGCTTGTCAACACTTTCATAGTCCCAGCATCACTACACCTCCGGCCCACGTCCACCAACACAGAACAAACCTGGCACCGTGCCAGGCTCTGTTTCGTCTGGGAGCTAGCTCTCCAACTAAGGTTCCTAAACAGACTGATCACAACCTTCACCACCTCCTGAGTCTCGTTACCATGGAGGAGTCCTAGCAACACTTCCAAAGAAGGAGTGAGGTGGGACAGAGCGGTCTTGACATGTTGGTCTCCGCAGGTGAGGTTGGTGAGGGCGGTACAACCGTACTTCACCGCCTCCGTCAGACTGACCTGTGTGGCGGTGTGTTCAGGTAGGGAGCCGGTTAAGGGCCGGTACAGAGCACAGAGCGATACGTACTCCGAGATAGCGAATATCACCCCTACGTCGTTCATCACCGTCCGGTAGTCCTCCTCGAAGGACAGTTTGGAGAGGAGGATAAGAGTGTTGAGCGGCTGGCAGGTAGGAAGAGGAGAGTCCGGGTCAGTTCGGAGTTTGGTGTAGGCGTCCAGCAGACTCTCCACACACCTGACCAAGGTAGCGGCGTGTCGGTGTACTTTGTACTGCCGCCTCGCCCCCTCCCCGCACCCCCTGAACACCTCACTTATCGCTCTTATACTGCGGTACCTTCTCTCCCTCTTGGACTCGTGGAAGATGTGACTTAAGGGCATAGCCCCACA

>APC GENSCAN_predicted_peptide_1|240_aa  MPLSHIFHESKRERRYRSIRAISEVFRGCGEGARRQYKVHRHAATLVRCVESLLDAYTKL  RTDPDSPLPTCQPLNTLILLSKLSFEEDYRTVMNDVGVIFAISEYVSLCALYRPLTGSLP  EHTATQVSLTEAVKYGCTALTNLTCGDQHVKTALSHLTPSLEVLLGLLHGNETQEVVKVV  ISLFRNLSWRASSQTKQSLARCQVCSVLVDVGRRCSDAGTMKVLTSCLWNLSAHNSANKE  
