# Supplementary material for: Genomic insights into Wnt signaling in an early diverging metazoan, the ctenophore Mnemiopsis leidyi
Source: EvoDevo. 2010 Oct 4;1:10. doi: 10.1186/2041-9139-1-10 (PMC2959043; doi:10.1186/2041-9139-1-10)
Supplement: Additional file 3 — Alignment used in Figure 4. Nexus/text file of alignment used for analyses in Figure 4. [file 2041-9139-1-10-S3.NEX]

#NEXUS
[!Created by MacVector on Aug 16 2010 at 15:18:30.]

BEGIN DATA;
	DIMENSIONS NTAX=68 NCHAR=533;
 	FORMAT MISSING=X GAP=- INTERLEAVE DATATYPE=PROTEIN;
MATRIX
Ml_WntA   KSPCEDLTDLND--YQTVLCNQHR-ETRSKLVTAASMAHKQCEAEFQYNPWNCSAD---- [53]
Ml_Wnt6   ---CHDEKKLKLTADQKRECGER--KFIRALSDGLSRGIAQCGKEFSKKRWNCHTD---- [51]
Ml_Wnt9   AFSCDKLPGLSA--RHKSLCRRYP-NLMRYVQDGIRRAQEECQTQFRHSRWNCTSI---- [53]
Ml_WntX   TEACQMVNGLTR--KQKAVCAESP-ALIPVILQGINKAIKECQKQFDSRRWNCSSF---- [53]
Nv_WntA   TQFCSLMPWMKP--HQKQKCLLEP-LVMPSVQRGVGMALEECPNHFSDHKWNCSGV---- [53]
Nv_Wnt11  KKDCNRIHGFSG--KQYKICRRNL-PAMLYVTAAVEMTREECQHQFQNKRWNCSTI---- [53]
Tc_Wnt11  -----------------------M-EAMPHVQKAAVLAADTCQTVFKDRRWNCSSI---- [32]
Hs_Wnt11  TQHCKQLEGLVS--AQVQLCRSNL-ELMHTVVHAAREVMKACRRAFADMRWNCSSI---- [53]
Bf_Wnt11  TSSCRKVSGFVP--EQTQLCRRTL-EVMPAVEYAAESARKTCQEQFGNRRWNCSSI---- [53]
Spu_WntA  AKFCKSHTWFTR--QQLKLCQLHP-DIIPSVTQGAMQAIYECRYQFRNERWNCPVS---- [53]
Tc_Wnt10  NTVCRTTPGFSR--LQLELCYRYP-EEMLAALQGIRQAVKECHYQFFNYRWNCSSLS--- [54]
Bf_Wnt10  NTVCRTFPGLSK--KQLQLCYEYP-DVTAAAIQGVQIAIHECQWQFKNHRWNCSNL---- [53]
Nv_Wnt10  NTVCKNTPSLSK--EQLKMCRRLP-DVVASALQGMQYAIHECLAQFRYRRWNCSSL---- [53]
Spu_Wnt10 QTLCRTFPGMNR--KQMQLCRRMP-DVTAAAIQGIDMAVHECQHQMKNRRWNCSSL---- [53]
Hs_Wnt10A NTVCLTLPGLSR--RQMEVCVRHP-DVAASAIQGIQIAIHECQHQFRDQRWNCSSL---- [53]
Hs_Wnt10B NTVCLTLSGLSK--RQLGLCLRNP-DVTASALQGLHIAVHECQHQLRDQRWNCSAL---- [53]
Nv_Wnt7A  SIICTRIQPLSA--KQMRFCEDKP-GTMVSISQGYDLGVEECKYQFRNKRWNCSLL---- [53]
Tc_WntA   KERCSKLEYLVE--SQKQLCSQYD-RILPVIGNGARLAMDECQHQFRNSRWNCTAF---- [53]
Nv_Wnt6   -------MGLDE------------------------------------------------ [5]
Nv_Wnt3   SMLCYVTRQFNS--RQQEVCRKNP-DLMEHVAHGAKYGVHECRHQFRNRRWNCSTI---- [53]
Tc_Wnt6   --ICKKTKRLRG--KMAEICSKQ--ALVDQIRLGVELGQRECQYQFRFRRWNCTSS---- [50]
Spu_Wnt6  --ICRRSRKLRGSSKQRDICLREP-EIVQEVVRGTKLGMLECQFQLRHHRWNCTTM---- [53]
Hs_Wnt6   --ICRKARRLAG--RQAELCQAEP-EVVAELARGARLGVRECQFQFRFRRWNCSSH---- [51]
Bf_Wnt6   ---------------------------------------RGCDYQMKGE----------- [10]
Nv_Wnt1   -SPPNQIRALTQ--KQIRISRRYP-ELIQYIAGGARTAIHECQHQFRNRKWNCSAH---- [52]
Bf_Wnt1   -MLDPKKHPLNK--KQRRLVRRNPGDAGEHRDRRPMLAIKECHHQFSKWRWNCPVN---- [53]
Tc_Wnt1   -DLSSAHGTLRR--KQRRLARENP-GLLVALHKGANNAIHECQHQFRNQRWNCSTR---- [52]
Spu_Wnt1  -IIDPKLKILNK--RQRRLVSQNR-GTLAAINRAVKMAVSECRYQFKERRWNCPTF---- [52]
Hs_Wnt1   -VLEPSLQLLSR--KQRRLIRQNP-GILHSVSGGLQSAVRECKWQFRNRRWNCPTA---- [52]
Nv_Wnt5   PGLCMNLGGLTR--EQIDLCQKNI-DHMASVGLGAKMAIQECQFQYQYEKWNCSIP---- [53]
Spu_Wnt3  EIPCKGITNISG--KQVRFCLKNQ-DKMPTVAEGAYHGIEECQFQFRGRRWNCTTI---- [53]
Bf_Wnt3   PVVCSSIPGLVP--RQIRYCRKFH-EIMPFVADGTKLGIRECQHQFRGRRWNCTTV---- [53]
Hs_Wnt3   PLLCGSIPGLVP--KQLRFCRNYI-EIMPSVAEGVKLGIQECQHQFRGRRWNCTTI---- [53]
Hs_Wnt3A  PILCASIPGLVP--KQLRFCRNYV-EIMPSVAEGIKIGIQECQHQFRGRRWNCTTV---- [53]
Nv_Wnt4   -KNCDEIGQLLN-HRQVQVCKRNI-QVMDSVKDGASVALFECQHQFRYRPWNCTTV---- [53]
Hs_Wnt4   EETCEKLKGLIQ--RQVQMCKRNL-EVMDSVRRGAQLAIEECQYQFRNRRWNCSTL---- [53]
Bf_Wnt4   EDACEKLHGLIS--RQVQICKRNV-EVMDSVKEGARMSIEECQFQFRHRRWNCSTL---- [53]
Tc_Wnt5   PPTCHTLPGLSP--GQIRLCQLYM-DHMNAVALGARQALSECKHQFENRRWNCSLL---- [53]
Spu_Wnt5  QPLCSELLGLSP--GQQKLCQLYQ-DHMAPIGEGAKMSIDECQNQFTNRRWNCSTV---- [53]
Bf_Wnt5   QPLCTTLAGLSS--GQRKLCNLYQ-DHMSSVGIGARQGIEECQHQFRDRRWNCTTS---- [53]
Hs_Wnt5A  QPLCSQLAGLSQ--GQKKLCHLYQ-DHMQYIGEGAKTGIKECQYQFRHRRWNCSTV---- [53]
Hs_Wnt5B  QPVCSQLPGLSP--GQRKLCQLYQ-EHMAYIGEGAKTGIKECQHQFRQRRWNCSTA---- [53]
Nv_Wnt2   KVMCNSITGLIS--IQRQMCLDNP-DVMVSIGKGAKLGVEECQHQFRDQRWNCSTV---- [53]
Bf_Wnt2   RTICDNIPGLVP--KQRHICQTHP-DVMVSIARGAELGVRECQHQFRGDRWNCSTV---- [53]
Hs_Wnt2   RVMCDNVPGLVS--SQRQLCHRHP-DVMRAISQGVAEWTAECQHQFRQHRWNCNTL---- [53]
Hs_Wnt2B  RVICDNIPGLVS--RQRQLCQRYP-DIMRSVGEGAREWIRECQHQFRHHRWNCTTL---- [53]
Tc_Wnt7   EVFCSRIPGLTS--RQREMCRSSP-DAMVAVGDGIRLATAECKYQFRHQRWNCTGI---- [53]
Spu_Wnt7  NVICNRIPGLAP--RQRAICQRRP-DAIVAIGEGAQKAVQECRFQFRNGRWNCTLP---- [53]
Bf_Wnt7B  NIICNRIPGLVP--RQRAICQTRP-DLIVAIGEGAQRGIDECRYQFRHSRWNCTGM---- [53]
Hs_Wnt7A  SIICNKIPGLAP--RQRAICQSRP-DAIIVIGEGSQMGLDECQFQFRNGRWNCSAL---- [53]
Hs_Wnt7B  NIICNKIPGLAP--RQRAICQSRP-DAIIVIGEGAQMGINECQYQFRFGRWNCSAL---- [53]
Nv_Wnt16  SPSCSRVPGLSL--QQLRMCLQKP-DVIPSVSQGANIGIHECKKQFKYERWNCSTS---- [53]
Hs_Wnt16  -LGCANLP-LNS--RQKELCKRKP-YLLPSIREGARLGIQECGSQFRHERWNCMIT--AA [53]
Pte_Wnt16 SSMCSSVPGLVM--QQQKVCQAHP-AVIKAVSSGAKRGIHECQNQFRHDRWNCTIE---- [53]
Sko_Wnt16 -----------------------------------------MPKQFQRERWNCSTT---- [15]
Tc_Wnt8   ---STTINSLFKSKTILQFNQDLNPVIIESVANGAQMAMDECRNVFKWDRWNCPQS---- [53]
Nv_Wnt8B  --------------RGREAYD----KLVSSIQKGAKLGLQECRSQFRNEKWNCTMAVKTK [42]
Pdu_Wnt9  ------------------------------------------------------------ [0]
Spu_Wnt9  ------------------------------------------------------------ [0]
Csp_Wnt9  -------PGMLN------------------------------------------------ [5]
Bf_Wnt14  PVKICESFKLKR--KQRRMCKRDA-GVAETLVEAMHMSARECQHQFHNERWNCTLG---- [53]
Hs_Wnt9A  YKACDRLK-LER--KQRRMCRRDP-GVAETLVEAVSMSALECQFQFRFERWNCTLE---- [52]
Hs_Wnt9B  LKQCDLLK-LSR--RQKQLCRREP-GLAETLRDAAHLGLLECQFQFRHERWNCSLE---- [52]
Nv_Wnt8A  ---------------------------------------MDCFLAF-------------- [7]
Spu_Wnt8  PASNVLLAG----------SKRHI-TYIDSVSAGIQNAVKECQFQFKWDKWNCPEV---- [45]
Bf_Wnt8   ----LQSNFLIT--GPKSSFQASL-TYASSVAAGAQTAMEECKHQFSWDRWNCTDN---- [49]
Hs_Wnt8A  SVNNFLITGPKA----------YL-TYTTSVALGAQSGIEECKFQFAWERWNCPEN---- [45]
Hs_Wnt8B  --------------FLMTGPKAYL-IYSSSVAAGAQSGIEECKYQFAWDRWNCPER---- [41]

Ml_WntA   ------------NILKLN--AM--------------------------TKETSYVTAIGS [73]
Ml_Wnt6   -----KEYPNLFGNI-VN--KD--------------------------LSETGFIYALMS [77]
Ml_Wnt9   -------DNRPFLKL-LE--RG--------------------------FRESAFSYAIVS [77]
Ml_WntX   ------DVNVVFGKKRKPQLPG--------------------------TKERAVIHAFAS [81]
Nv_WntA   ----NTAQVFQERGI-LK--TN--------------------------TKESAFVFALTS [80]
Nv_Wnt11  ------VKAPQFLPD-LK--RG--------------------------TPEAAFVYALSA [78]
Tc_Wnt11  ------TTAPYLTPD-LT--RA--------------------------TREQAYVYAISS [57]
Hs_Wnt11  ------ELAPNYLLD-LE--RG--------------------------TRESAFVYALSA [78]
Bf_Wnt11  ------KKAPHFMND-LE--KG--------------------------TKEAAYVHALSS [78]
Spu_WntA  ------NVTGVFGKTRLR--TR--------------------------NPEMAYIQALVS [79]
Tc_Wnt10  ----TKTKNPYTSGI-FR--KG--------------------------FRETAFAYAISS [81]
Bf_Wnt10  ---ETKNKNPHLTQI-AS--KG--------------------------IRETAFTFASVS [81]
Nv_Wnt10  ---EMKNRNPLANPL-LS--RG--------------------------FRETAFVHAILS [81]
Spu_Wnt10 ----EMRHGNPFAHALMS--RG--------------------------LKETAFAHSLAS [81]
Hs_Wnt10A ---ETRNKIPYESPI-FS--RG--------------------------FRESAFAYAIAA [81]
Hs_Wnt10B ---EGGGRLPHHSAI-LK--RG--------------------------FRESAFSFSMLA [81]
Nv_Wnt7A  ------GEERPFGQR-AV--PG--------------------------TKEAAFTHAIIS [78]
Tc_WntA   -----PEKNVTFGNV-IT--IR--------------------------SREAAYLSAVSA [79]
Nv_Wnt6   ------------------------------------------------------------ [5]
Nv_Wnt3   -----RESGSLFESV-LS--KG--------------------------CREAAFVHAVTA [79]
Tc_Wnt6   --------RKSIRKV-LL--RD--------------------------TRETGFVNAVLA [73]
Spu_Wnt6  --------HNSFIKV-IR--HD--------------------------TRQTAFVNAITT [76]
Hs_Wnt6   --------SKAFGRI-LQ--QD--------------------------IRETAFVFAITA [74]
Bf_Wnt6   ------------------------------------------------------------ [10]
Nv_Wnt1   ------SPENVFGKI-LK--RA--------------------------CRETAFTYAITA [77]
Bf_Wnt1   ---TSDHVNSVFGNI-LL--RG--------------------------CTQTAFIYAVMS [81]
Tc_Wnt1   ---AFPRGKNLFGKI-VD--KG--------------------------CRETAFIYAITS [80]
Spu_Wnt1  --NKDRGPESLFGKI-LN--SG--------------------------CRETSFIYSITS [81]
Hs_Wnt1   ------PGPHLFGKI-VN--RG--------------------------CRETAFIFAITS [77]
Nv_Wnt5   ----DAEKSSLFERI-TSKDVA--------------------------TREAALTYAISS [82]
Spu_Wnt3  -----DGDQSVFGRV-LD--RA--------------------------SRETAFVNAILA [79]
Bf_Wnt3   -----QGQVSIFGPV-LD--RGNISTTPKTLPRPRAGDSILGPAVNRASREAAFVHAITS [105]
Hs_Wnt3   -----DDSLAIFGPV-LD--KA--------------------------TRESAFVHAIAS [79]
Hs_Wnt3A  -----HDSLAIFGPV-LD--KA--------------------------TRESAFVHAIAS [79]
Nv_Wnt4   ----QFSRSPVFGNS-IN--GG--------------------------TREAAFVHAISS [80]
Hs_Wnt4   ------DSLPVFGKV-VT--QG--------------------------TREAAFVYAISS [78]
Bf_Wnt4   ----INRRGPVFGKV-LE--EG--------------------------TREAAFVHSISA [80]
Tc_Wnt5   ------NDVNVFGPV-IT--IA--------------------------SRESAFAHALAS [78]
Spu_Wnt5  ------DSNNVFGKV-LS--IS--------------------------SREAAFTYAITS [78]
Bf_Wnt5   ------DEDSVFGRI-VN--IG--------------------------SREASFTYAIAA [78]
Hs_Wnt5A  ------DNTSVFGRV-MQ--IG--------------------------SRETAFTYAVSA [78]
Hs_Wnt5B  ------DNASVFGRV-MQ--IG--------------------------SRETAFTHAVSA [78]
Nv_Wnt2   -----NGDATVFGKV-MR--RA--------------------------SRETAFVYAISS [79]
Bf_Wnt2   -----DRDATVFGKV-MD--KS--------------------------SREAAFVYAVSA [79]
Hs_Wnt2   -----DRDHSLFGRV-LL--RS--------------------------SRESAFVYAISS [79]
Hs_Wnt2B  -----DRDHTVFGRV-ML--RS--------------------------SREAAFVYAISS [79]
Tc_Wnt7   ------DNPTSFGHV-VI--VG--------------------------SREAAFTYAISS [78]
Spu_Wnt7  -----KYDETIFTQD-VP--AG--------------------------NREAAFRKAITS [79]
Bf_Wnt7B  ------DNDNVFGRE-LR--IG--------------------------SKEAAFTYAISS [78]
Hs_Wnt7A  ------GERTVFGKE-LK--VG--------------------------SREAAFTYAIIA [78]
Hs_Wnt7B  ------GEKTVFGQE-LR--VG--------------------------SREAAFTYAITA [78]
Nv_Wnt16  ------NDPTVFGTL-LK--IA--------------------------HKESAFVYAITS [78]
Hs_Wnt16  ATTAPMGASPLFGYE-LS--SG--------------------------TKETAFIYAVMA [84]
Pte_Wnt16 ------GGESVFDHT-LQ--RG--------------------------SRETAFIYAITS [78]
Sko_Wnt16 ------DDDSVFGKI-LE--QG--------------------------NRETAFIYSVTT [40]
Tc_Wnt8   ----------AFSRQNNH--LA--------------------------TKEKAYTNAIIT [75]
Nv_Wnt8B  NKSTSKQNPAYVMSM-VP--HA--------------------------TREMAFAHGISA [73]
Pdu_Wnt9  ------------------------------------------------------------ [0]
Spu_Wnt9  ------------------------------------------------MKETAFLSAISS [12]
Csp_Wnt9  --------------------KG--------------------------YKETAYLHALTS [19]
Bf_Wnt14  -----KTRLNM-----LK--RG--------------------------FKETAFLYAISS [75]
Hs_Wnt9A  ---------GRYRASLLK--RG--------------------------FKETAFLYAISS [75]
Hs_Wnt9B  ------GRMGL-----LK--RG--------------------------FKETAFLYAVSS [73]
Nv_Wnt8A  --------------------TA--------------------------NRETAFVHSINA [21]
Spu_Wnt8  ---------SVFTNTQAN------------------------------VRCVHSSHRV-- [64]
Bf_Wnt8   -------ALSMFKPNTLP---A--------------------------NREASFVHAISA [73]
Hs_Wnt8A  -------ALQLSTHNRLR--SA--------------------------TRETSFIHAISS [70]
Hs_Wnt8B  -----ALQLSSHGGLRSA------------------------------NRETAFVHAISS [66]

Ml_WntA   AAIVHQIARACADGNI-RSCG-C------------------------------------- [94]
Ml_Wnt6   ASAMVGVVEACSDGDI-YMCG-C--------RQMKDV-----ADPQ-------------- [108]
Ml_Wnt9   AGITYMLTNACGEGEF-PECF-C--------QGQDFFNTNFTSNTT-------------- [113]
Ml_WntX   AGVVDVVAQSCYAGNL-TACGMC--------PSPNAR----------------------- [109]
Nv_WntA   AGVSFQITKGCSLGNW-EQCG-C--------DT-QVR-----GRVQ-------------- [110]
Nv_Wnt11  AALTYSITQACGMKRL-KPCK-C--------GT-NPK----------------------- [104]
Tc_Wnt11  AALTYTMARACASGTL-YHCT-C--------AG-KPD-----EPPN-------------- [87]
Hs_Wnt11  AAISHAIARACTSGDL-PGCS-C--------GP-VPG-----EPPG-------------- [108]
Bf_Wnt11  AAVVHTVARACAAGYL-KACT-C--------AR-NPG-----EKPD-------------- [108]
Spu_WntA  AGIMYDVTKACGTGTI-LQCG-C--------DRVFGQ-----DNPD-------------- [110]
Tc_Wnt10  AGIAISVAKSCSRGVL-TNCG-C--------EM-HQH-----RHNN-------------- [111]
Bf_Wnt10  AGVAHAVANACSLGKL-HTCG-C--------DNDYPTKPQIPTYSP-SSFPGAIPGGPIP [130]
Nv_Wnt10  AGMTSSVARACSMGKL-AKCG-C--------DESLRG----------------------- [108]
Spu_Wnt10 AGVLYQVTRSCSAGKL-PYCG-C--------DT-RFV----------------------- [107]
Hs_Wnt10A AGVVHAVSNACALGKL-KACG-C--------DA-SRR-----GDEEAFRRKLHRLQLDAL [125]
Hs_Wnt10B AGVMHAVATACSLGKL-VSCG-CGWKGSGEQDRLRAKLLQLQALSR-------------- [125]
Nv_Wnt7A  AGIVQAVTLACTQNP--TGCG-C--------DR-NKD-----GISR-------------- [107]
Tc_WntA   ASVAFAVTRACSKGDL-TDCS-C--------DTRMRQ----------------------- [106]
Nv_Wnt6   ----------------------A--------ER--------------------------- [8]
Nv_Wnt3   AGVAHSVTDACSKGRI-ESCD-C--------DR-NLS-----GRSS-------------- [109]
Tc_Wnt6   AGVTYQVTRACTTGEL-LGCS-C--------DR-KMKSKKNKKRLK-------------- [108]
Spu_Wnt6  AGVTYAATQACSMGKL-HQCG-C--------AN-LPS-----GRNE-------------- [106]
Hs_Wnt6   AGASHAVTQACSMGEL-LQCG-C--------QAPRGR-----APPR-------------- [105]
Bf_Wnt6   ------------------------------------------------------------ [10]
Nv_Wnt1   AGVSHAIARACGEGKL-SACS-C--------DQ-RYR-----GVSK-------------- [107]
Bf_Wnt1   AAVAHEVGRNCAEGTI-ETCS-C--------DY-RSK-----GPAG-------------- [111]
Tc_Wnt1   AAVTHAIARACSEGSI-DTCN-C--------ETHYKGRPHVSGNGG-------------- [116]
Spu_Wnt1  AAVTHSVARSCSEGTI-ESCT-C--------DY-KFR-----GDSG-------------- [111]
Hs_Wnt1   AGVTHSVARSCSEGSI-ESCT-C--------DY-RRR-----GPGG-------------- [107]
Nv_Wnt5   AGVVWALARACTEGNL-STCS-C--------SR-ERR-----PL---------------- [110]
Spu_Wnt3  AGVTHAVTRACSRGDY-LECG-C--------DR-THR-----GPPG-------------- [109]
Bf_Wnt3   AGVAYSVTKACAEGTS-PDCG-C--------DN-RHK-----GPPG-------------- [135]
Hs_Wnt3   AGVAFAVTRSCAEGTS-TICG-C--------DS-HHK-----GPPG-------------- [109]
Hs_Wnt3A  AGVAFAVTRSCAEGTA-AICG-C--------SS-RHQ-----GSPG-------------- [109]
Nv_Wnt4   AGVAYAVTQACSSGRLGQKCG-C--------DR-KTR----------------------- [107]
Hs_Wnt4   AGVAFAVTRACSSGEL-EKCG-C--------DRTVHG----------------------- [105]
Bf_Wnt4   AGVAHAVTRACSSGEL-ERCG-C--------NRTVRG----------------------- [107]
Tc_Wnt5   AGVSYAVSRACRDGQL-ASCG-C--------SRM--------GRPK-------------- [106]
Spu_Wnt5  AGVVNAISRSCREGQL-STCG-C--------GK-SPR-------PP-------------- [106]
Bf_Wnt5   AGVVNAVSRACREGEL-TTCG-C--------SRAKRP----------------------- [105]
Hs_Wnt5A  AGVVNAMSRACREGEL-STCG-C--------SR--------AARPK-------------- [106]
Hs_Wnt5B  AGVVNAISRACREGEL-STCG-C-----------SRT-----ARPK-------------- [106]
Nv_Wnt2   AGVVHEVTRSCSLGEL-KDCS-C--------RNKKGR----------------------- [106]
Bf_Wnt2   AGVMFSITRSCSLGEL-LDCA-C--------DP-KKR-----GFSE-------------- [109]
Hs_Wnt2   AGVVFAITRACSQGEV-KSCS-C--------DP-KKM-----GSAK-------------- [109]
Hs_Wnt2B  AGVVHAITRACSQGEL-SVCS-C--------DP-YTR-----GRHH-------------- [109]
Tc_Wnt7   AGVAYAVTSACARGNI-SACG-C--------APGPKL-----REPA-------------- [109]
Spu_Wnt7  AGITHAITEACMQGNL-TNCS-C--------DRSKET-----GVTD-------------- [110]
Bf_Wnt7B  AALVHAIVTACSQGNI-SDCG-C--------DR-TKE-----GDLN-------------- [108]
Hs_Wnt7A  AGVAHAITAACTQGNL-SDCG-C--------DK-EKQ-----GQYH-------------- [108]
Hs_Wnt7B  AGVAHAVTAACSQGNL-SNCG-C--------DREKQG----------------------- [105]
Nv_Wnt16  AGVVHAVGKSCSKGNL-TECS-C--------ES-KRG-----ARNQ-------------- [108]
Hs_Wnt16  AGLVHSVTRSCSAGNM-TECS-C--------DTTLQN-----GGSA-------------- [115]
Pte_Wnt16 AGATHAVTQACSAGNL-TDCS-C--------DTSRQG----------------------- [105]
Sko_Wnt16 AGVVYAVTRACSAGNL-TDCT-C--------DREHGE----------------------- [67]
Tc_Wnt8   AGIIYSITRDCSQGVI-KGCG-C--------DPKLRKNIYQEAKTK-------------- [111]
Nv_Wnt8B  AGVTFALTMDCRLGAF-EDCS-C--------IH---------GKSE-------------- [100]
Pdu_Wnt9  ------------------------------------------------------------ [0]
Spu_Wnt9  AGLVHAIAQGCSRGTL-DRCS-C--------DDVSFS-----AEAN-------------- [43]
Csp_Wnt9  SSLVHTFSRACAQGRL-DRCT-C--------DESFSA-----SKNK-------------- [50]
Bf_Wnt14  SGLTHALGRACSSGKL-ERCT-C--------DESFND----------------------- [102]
Hs_Wnt9A  AGLTHALAKACSAGRM-ERCT-C--------DEAPDL----------------------- [102]
Hs_Wnt9B  AALTHTLARACSAGRM-ERCT-C--------DDSPGL----------------------- [100]
Nv_Wnt8A  AAVTYFLTRDCRRGIF-RNCA-C--------VR--------------------------- [44]
Spu_Wnt8  CGVMYSLTKNCSQGAF-DDCG-C--------DKRRNG----------------------- [91]
Bf_Wnt8   AGVMYVLTRNCSKGAF-EQCG-C--------DLTNNG-----KKAE-------------- [104]
Hs_Wnt8A  AGVMYIITKNCSMGDF-ENCG-C--------DG-SNN-----GKTG-------------- [100]
Hs_Wnt8B  AGVMYTLTRNCSLGDF-DNCG-C--------DDSRNG----------------------- [93]

Ml_WntA   ---------------------GVNNEYS-SAC-DDNIR-YGILF----ARQYLDSPQSTH [126]
Ml_Wnt6   ------------------------PGWTWGGC-SDSIDNVVIDK----TKRFVNSP-H-- [136]
Ml_Wnt9   -----------------SFHYTNGSSWHMAGC-DDNVE-VASNIVLESQRTYSRRR---- [150]
Ml_WntX   ---------------------SMGPNNQWGLC-SDNIV-DSATF----AKRLLDAR-EN- [140]
Nv_WntA   --------------------TKDEASWEWGGC-SENVG-HGDDF----SRKFMDP--EP- [141]
Nv_Wnt11  ---------------------FKHPDGEWGGC-HDNIA-RGMRF----SKDFTDAV-EAQ [136]
Tc_Wnt11  ------------------------SNFQWGGC-GDNIH-WGVYF----AKRFIDNV-EKN [116]
Hs_Wnt11  ------------------------PGNRWGGC-ADNLS-YGLLM----GAKFSDAP-MKV [137]
Bf_Wnt11  ------------------------GNYTWGGC-GDNVK-FGLEF----GSRFADAP-MR- [136]
Spu_WntA  ------------------------VEWKWGGC-SDNLE-YGNHF----TETFIDDS-V-- [137]
Tc_Wnt10  ----------------------TKGAWKWAGC-SHNLH-YGSKF----SKMFFESK-EV- [141]
Bf_Wnt10  GYPPGYTQGQTAVLHTNSGGGKSYNDWSWGGC-SHNIE-YGIKF----SKDFLDSR-E-- [181]
Nv_Wnt10  ----------------------RGTGWEWGGC-GDNID-YGIET----SAKFLDSR-E-- [137]
Spu_Wnt10 ---------------------GSGEGFEWGGC-SHDIK-FGEGF----AIDFLDSS-EK- [138]
Hs_Wnt10A QRGKGLSHGVPEHPALPTASPGLQDSWEWGGC-SPDMG-FGERF----SKDFLDSR-E-- [176]
Hs_Wnt10B --GKSFPHSLPSPGPGSSPSPGPQDTWEWGGC-NHDMD-FGEKF----SRDFLDSR-E-- [174]
Nv_Wnt7A  ------------------------EGWKWGGC-SVNIG-HGLAV----AKEFLNAN-D-- [134]
Tc_WntA   ---------------------KKSHKWKWGGC-SEDIK-YGEKF----SRDFLDSK-E-- [136]
Nv_Wnt6   ------------------------HDFERRGC-QHVYTQFGFDT----AKQFMDPM---- [35]
Nv_Wnt3   ------------------------KGWTWSGC-NSNIK-FGVWF----SKQFTEAR-E-- [136]
Tc_Wnt6   ------------------MASMPEGDWEWEACGGENID-FGLKK----SKDFLDTR-YK- [143]
Spu_Wnt6  --------------------LDTNEAWVWGGC-GDNVE-YGYTK----SKEFVDAH-MK- [138]
Hs_Wnt6   ----PSGLPGTPGPPGPAGSPEGSAAWEWGGC-GDDVD-FGDEK----SRLFMDARHKR- [154]
Bf_Wnt6   ---------------------SPDGSWEWGGC-GDDID-FGYTK----SREFMDAQ-TR- [41]
Nv_Wnt1   ------------------------QGWQWGGC-SDNIH-FADNF----SKRFVDAQ-E-- [134]
Bf_Wnt1   ------------------------EDWEWGGC-SDNVE-FGKQF----AKQFVDAG-EK- [139]
Tc_Wnt1   -----------------GAAVAGVRDFEWGGC-SDNIG-FGFTV----SREFVDAG-E-- [150]
Spu_Wnt1  ------------------------NDWEWGGC-SDNAD-FGHRF----GKKFVDSG-E-- [138]
Hs_Wnt1   ------------------------PDWHWGGC-SDNID-FGRLF----GREFVDSG-E-- [134]
Nv_Wnt5   ---------------------DLNKEYQWGGC-GDNIE-YAVKF----GREFMEAG-EDH [142]
Spu_Wnt3  ----------------GRIGIVPNSTWRWGGC-SEEVW-YSMEL----TKDFLKPT---- [143]
Bf_Wnt3   ------------------------EGWRWGGC-SEDVL-FGTKF----SRDFVDAR-IR- [163]
Hs_Wnt3   ------------------------EGWKWGGC-SEDAD-FGVLV----SREFADAR-E-- [136]
Hs_Wnt3A  ------------------------KGWKWGGC-SEDIE-FGGMV----SREFADAR-E-- [136]
Nv_Wnt4   ---------------------GQADGFNWAGC-SDDID-FGMTF----ATRFVDAR-ERG [139]
Hs_Wnt4   ---------------------VSPQGFQWSGC-SDNIA-YGVAF----SQSFVDVR-ERS [137]
Bf_Wnt4   ---------------------TIPEGFHWAGC-SDNFA-FGAAF----SQTFVDAR-ERG [139]
Tc_Wnt5   ---------------------DLRKDWVWGGC-GDNLE-YGYKF----TQNFVDVR-EKE [138]
Spu_Wnt5  ---------------------DIPRDWVWGGC-GDNID-YGFRF----AREFVDAR-EME [138]
Bf_Wnt5   --------------------KDLNRDWLWGGC-GDDVE-YGYYF----AREFVDAQ-EKQ [138]
Hs_Wnt5A  ---------------------DLPRDWLWGGC-GDNID-YGYRF----AKEFVDAR-ERE [138]
Hs_Wnt5B  ---------------------DLPRDWLWGGC-GDNVE-YGYRF----AKEFVDAR-ERE [138]
Nv_Wnt2   ----------------------SRKGFEWGGC-SDNIQ-YGLNF----AKAFVDSR-E-- [135]
Bf_Wnt2   ---------------------DSMGEFEWGGC-SDNVK-FGEGF----TRKFVDAR-DR- [140]
Hs_Wnt2   ---------------------DSKGIFDWGGC-SDNID-YGIKF----ARAFVDAK-ER- [140]
Hs_Wnt2B  ---------------------DQRGDFDWGGC-SDNIH-YGVRF----AKAFVDAK-EK- [140]
Tc_Wnt7   -----------------------PSGWKWGGC-SVDIN-FGMRF----ARKFMDAR-E-- [137]
Spu_Wnt7  ------------------------EGWRWGGC-SADVE-YGLRF----SRLFVDSG-E-- [137]
Bf_Wnt7B  -----------------------DEGWKWGGC-SADVK-YGLRF----CKKFVDAR-E-- [136]
Hs_Wnt7A  ----------------------RDEGWKWGGC-SADIR-YGIGF----AKVFVDAR-E-- [137]
Hs_Wnt7B  -------------------YYNQAEGWKWGGC-SADVR-YGIDF----SRRFVDAR-E-- [137]
Nv_Wnt16  -----------------------PKGWEWGGC-SDNVN-YGVWL----SKTFVDAP-EKA [138]
Hs_Wnt16  -----------------------SEGWHWGGC-SDDVQ-YGMWF----SRKFLDFPIGNT [146]
Pte_Wnt16 --------------------QSMPEGWKWGGC-SDNVR-YGMMF----ARQFVDAP-ERA [138]
Sko_Wnt16 ---------------------THEEGWNWRGC-SDNIH-YAIGF----SKTFVDAP-DKA [99]
Tc_Wnt8   ---------------------NLERDWTWGGC-SDDSS-FGEEL----VLKLLEDN-E-- [141]
Nv_Wnt8B  ---------------------GNKGNW-WGGC-NENVK-FGEVM----ARHFLEAL-Q-- [129]
Pdu_Wnt9  ------------------------------------------------------------ [0]
Spu_Wnt9  -----------------------REAWKWGGC-GDNLK-YSQRF----LKDFLKNR-SS- [72]
Csp_Wnt9  ------------------------EAWLWGGC-GDNIQ-YGMKF----ARRFLRWM-R-- [77]
Bf_Wnt14  --------------------IDNRETWLWGGC-GDNLK-YSRKF----ARQFLSMN-KA- [134]
Hs_Wnt9A  ---------------------ENREAWQWGGC-GDNLK-YSSKF----VKEFLGRR---- [131]
Hs_Wnt9B  ---------------------ESRQAWQWGVC-GDNLK-YSTKF----LSNFLGSK-R-- [130]
Nv_Wnt8A  ---------------------QTGQAGEWRGC-NDNVK-FGEVL----SKHFLNAR-HV- [75]
Spu_Wnt8  --------------------NSGGEGWTWGGC-SDNVR-FGERM----ASDIMDDA-E-- [122]
Bf_Wnt8   ------------------------GGWTWGGC-SDDIA-FGERI----SKMYSDGV-E-- [131]
Hs_Wnt8A  -----------------------GHGWIWGGC-SDNVE-FGERI----SKLFVDSL-EK- [129]
Hs_Wnt8B  --------------------QLGGQGWLWGGC-SDNVG-FGEAI----SKQFVDAL-E-- [124]

Ml_WntA   APPGSVTVHRSKE----------------ELIRSAVNIHNNNAGRQIVDMTARTRCTCYG [170]
Ml_Wnt6   ------QGSTMPD-------------------R--IKRHNNLAGSLALEKNMETVCKCQG [169]
Ml_Wnt9   ------RNIDTRA-------------------L--VVQHNNKVGIQALQDTVTLDCRCHG [183]
Ml_WntX   ------SYTPLSA----------------------LNLHNNHVGRETIYELAGKTCRCHG [172]
Nv_WntA   ------PRKELEY-------------------L--LVKHNNEAGRKALKDNMGKTCKCHG [174]
Nv_Wnt11  RMRK--HKSMAVA-------------------L--MNLHNNGVGRKAVHSRLEFHCRCHG [173]
Tc_Wnt11  NV----DKSRKRRKGYEYDEDRKSKLVREEIAA--VNLHNNRVGRRIIRESIQTQCKCHG [170]
Hs_Wnt11  KK----TGSQANK-------------------L--MRLHNSEVGRQALRASLEMKCKCHG [172]
Bf_Wnt11  KK----KRSHTQT-------------------L--MNLHNSEAGRLAVQNTMTTKCKCHG [171]
Spu_WntA  ------TKKTAAD-------------------L--MAVQNYKAGRKIIEKNMSIKCKCHG [170]
Tc_Wnt10  ------N-DDIHS-------------------Q--VSLHNSKIGRMTVFANMQIKCKCHG [173]
Bf_Wnt10  ------TSVDIFS-------------------R--MRLHNNRAGRLRLGYQARFTRVVKG [214]
Nv_Wnt10  ------KGRDLHS-------------------M--MNMHNNMVGRTTLSENAKTKCKCHG [170]
Spu_Wnt10 ------SGRDAQA-------------------R--MNLHNKRAGRLAVSHYAEKRCKCHG [171]
Hs_Wnt10A ------PHRDIHA-------------------R--MRLHNNRVGRQAVMENMRRKCKCHG [209]
Hs_Wnt10B ------APRDIQA-------------------R--MRIHNNRVGRQVVTENLKRKCKCHG [207]
Nv_Wnt7A  ------AVRSDIA-------------------L--MNRHNNEVGREVIRNNLDLSCKCHG [167]
Tc_WntA   ------DDKTADG-------------------L--MNLHNNEAGRRSVKSRMVRTCKCHG [169]
Nv_Wnt6   ------GSRDAKA-------------------L--ISRHNNKAGRLAVKNHMEKKCRCHG [68]
Nv_Wnt3   ------RGGDLRQ-------------------I--MNRHNSRAGRKALEELVWRKCKCHG [169]
Tc_Wnt6   ------KRSDMKT-------------------L--VKLHNYVAGRMAIKNHMRTECKCHG [176]
Spu_Wnt6  ------RRSDIGT-------------------L--VTLHNNEAGRLSIAKHMRRECKCHG [171]
Hs_Wnt6   ------GRGDIRA-------------------L--VQLHNNEAGRLAVRSHTRTECKCHG [187]
Bf_Wnt6   ------HRSDIRT-------------------L--LTLHNNEAGRLAEKNFMRTECKCHG [74]
Nv_Wnt1   ------KGRDFRA-------------------Q--INLHNNEAGRAAVRNNMIVECKCHG [167]
Bf_Wnt1   ------TKDSVRY-------------------L--VNMHNNEAGRVAVAENLRRECKCHG [172]
Tc_Wnt1   ------RGKTIRE-------------------K--MNLHNNEAGRWHVKDQMRQECKCHG [183]
Spu_Wnt1  ------KGRDLRH-------------------A--MNLHNNEAGRKTVSSEMRRECKCHG [171]
Hs_Wnt1   ------KGRDLRF-------------------L--MNLHNNEAGRTTVFSEMRQECKCHG [167]
Nv_Wnt5   RPTEEDRKKYART-------------------L--MNLHNNNLGRRVVKDISVVECKCHG [181]
Spu_Wnt3  ------AAKRART-------------------K--MDRHNTDAGRNAVLHNMELRCKCHG [176]
Bf_Wnt3   ------GRRDGRS-------------------A--MDRHNNEAGRQSIMKNLQLKCKCHG [196]
Hs_Wnt3   ------NRPDARS-------------------A--MNKHNNEAGRTTILDHMHLKCKCHG [169]
Hs_Wnt3A  ------NRPDARS-------------------A--MNRHNNEAGRQAIASHMHLKCKCHG [169]
Nv_Wnt4   SG----IGSPARV-------------------L--MNLHNNRGGRLAVKKFMDLQCKCHG [174]
Hs_Wnt4   K-----GASSSRA-------------------L--MNLHNNEAGRKAILTHMRVECKCHG [171]
Bf_Wnt4   RV----AATSSRA-------------------L--MNLHNNEAGRRNLVDHMKTECKCHG [174]
Tc_Wnt5   RKFKRGSKEQGRN-------------------L--MNLHNNEAGRRAVIKKSKVTCKCHG [177]
Spu_Wnt5  TNPQRGSFAYDRM-------------------K--MNLHNNEAGRKAVYDNAGTECKCHG [177]
Bf_Wnt5   IIPTPGSQAHARQ-------------------L--MNMHNNEAGRKLTFSNARVACKCHG [177]
Hs_Wnt5A  RIHAKGSYESARI-------------------L--MNLHNNEAGRRTVYNLADVACKCHG [177]
Hs_Wnt5B  KNFAKGSEEQGRV-------------------L--MNLQNNEAGRRAVYKMADVACKCHG [177]
Nv_Wnt2   ------VEKDARA-------------------L--MNLHNNHVGRRVVKTNMSLDCKCHG [168]
Bf_Wnt2   ------SQRDARA-------------------V--MNMHNNRAGRRGVAKNMKMECKCHG [173]
Hs_Wnt2   ------KGKDARA-------------------L--MNLHNNRAGRKAVKRFLKQECKCHG [173]
Hs_Wnt2B  ------RLKDARA-------------------L--MNLHNNRCGRTAVRRFLKLECKCHG [173]
Tc_Wnt7   ------LEGDERS-------------------V--MNLHNNKAGRKAVKMSLLTECKCHG [170]
Spu_Wnt7  ------VANNAKT-------------------L--MNLHNNEVGRKVVEDHVGMECKCHG [170]
Bf_Wnt7B  ------VEQNARA-------------------L--MNLHNNEAGRKVIDQHTRLECKCHG [169]
Hs_Wnt7A  ------IKQNART-------------------L--MNLHNNEAGRKILEENMKLECKCHG [170]
Hs_Wnt7B  ------IKKNARR-------------------L--MNLHNNEAGRKVLEDRMQLECKCHG [170]
Nv_Wnt16  DRRAR-SQRKARA-------------------M--MNLHNNEAGREAVLALMRVQCRCHG [176]
Hs_Wnt16  ------TGKENKV-------------------LLAMNLHNNEAGRQAVAKLMSVDCRCHG [181]
Pte_Wnt16 E-----RKRDVRA-------------------L--MNLHNNNAGRLAIARQMELKCRCHG [172]
Sko_Wnt16 F-----KGDLLRS-------------------L--MNLHNNEVGRKAIEEQMDIQCRCHG [133]
Tc_Wnt8   ------ESSDAQA-------------------F--INRHNNRIGREIIREKMLKTCKCHG [174]
Nv_Wnt8B  ------SGKDEHS-------------------L--LNVHNNEVGRKAVRATLKRECRCHG [162]
Pdu_Wnt9  ------------------------------------------------------TCKCHG [6]
Spu_Wnt9  ------GSRDLRS-------------------K--MERHNSDLGIRTVRRRVDKVCKCHG [105]
Csp_Wnt9  ------KSLDLQA-------------------T--ADSHNSDVGIRVVRNGINKTCKCHG [110]
Bf_Wnt14  ------EEQDLRA-------------------A--VDRHNTNLGIRVVRSRVKTTCKCHG [167]
Hs_Wnt9A  ------SSKDLRA-------------------R--VDFHNNLVGVKVIKAGVETTCKCHG [164]
Hs_Wnt9B  ------GNKDLRA-------------------R--ADAHNTHVGIKAVKSGLRTTCKCHG [163]
Nv_Wnt8A  ------DKRKARA-------------------V--IHLHNNAVGRKAVKKTLKQQCKCHG [108]
Spu_Wnt8  ------SSQGAIS-------------------V--MTLHNNEAGRKAVKQTLQRTCKCHG [155]
Bf_Wnt8   ------NGQDARA-------------------A--MNLHNNDVGRKAVRQTMKRVCKCHG [164]
Hs_Wnt8A  -------GKDARA-------------------L--MNLHNNRAGRLAVRATMKRTCKCHG [161]
Hs_Wnt8B  ------TGQDARA-------------------A--MNLHNNEAGRKAVKGTMKRTCKCHG [157]

Ml_WntA   MSGSCTTYICYKQVAPFQEIGRELYKRYKEAVK-VR------------------------ [205]
Ml_Wnt6   LSGSCTVKTCYRRIPVMATIGRSLLTSYKYAERVLD----TRHD----------GT---- [211]
Ml_Wnt9   MSGTCATKTCMRKMPPFSVVGDYLEYKFHGARR-VI----HKKS----------GYGLLV [228]
Ml_WntX   QSASCSVQTCWHAFPHFEKVAKKLAMKYDMALLAVE----SRKRSGQFKLLEADQPSKR- [227]
Nv_WntA   VSGSCTVKICWRTMPNFSVVAQLLRKKFDQATK-VKANDKKTKL----------QRITRG [223]
Nv_Wnt11  VSGGCTAKTCIRRLGDFRLVADLLKNRYARIVY-VESKTKSKRK----------AR---- [218]
Tc_Wnt11  VSGSCNVKTCWKGLPPMFEIGRKLMKQYTNAKE-VSRYYVEGNL----------GK---- [215]
Hs_Wnt11  VSGSCSIRTCWKGLQELQDVAADLKTRYLSATK-VV----HRPM----------GTRKH- [216]
Bf_Wnt11  VSGSCNVKTCWKSLADLTEISHELAEKYSYAIK-VV----KRKI----------GTRQQ- [215]
Spu_WntA  VSGSCTSQVCWNAMPKLRQISEALLKSHIQAYH-MM----YSKR----------SLK--- [212]
Tc_Wnt10  LSGSCELKTCWKQVPNFHYVGKSLKEKFESAIQ-VDQANKKKLK----------QRIKSR [222]
Bf_Wnt10  V---VVIGNKW----------ALMTAKTTGRVR--------------------------- [234]
Nv_Wnt10  MCGSCSVKTCWKTVPDIREIGDRLMEKYDHATT-IGMGNGRLRL---------------- [213]
Spu_Wnt10 MSGSCQLKTCWMQTPHFREVGNRLMEKFSLALE-IR----ARNT----------NSGSVE [216]
Hs_Wnt10A TSGSCQLKTCWQVTPEFRTVGALLRSRFHRATL-IRPHNRNGGQ-------LEPGPAGAP [261]
Hs_Wnt10B TSGSCQFKTCWRAAPEFRAVGAALRERLGRAIF-ID----THNR----------NSGA-- [250]
Nv_Wnt7A  PSGSCNTKTCWKSVPSFRMVGEKLRALYESRQATVKVVAAMKKS----------KGGQVP [217]
Tc_WntA   VSGSCSMQICWRRLPPFRKVGDALFQRYEGASH-VK----FVER----------KWRKK- [213]
Nv_Wnt6   LSQTCQMKTCWWELPAFRSVSDRIKTHFDGAVK-VY----VDNK----------GER--- [110]
Nv_Wnt3   LSGSCSMKTCWMQQANFRQIGDHLKVKYDSAVE-MTTKVNRRGK----------KR---- [214]
Tc_Wnt6   LSGSCTLKTCWRKMPPFREVGNRLKERFDGAVK-VI----AGND----------GQS--- [218]
Spu_Wnt6  LSGSCTLKTCWKKMPTFRDVGNRLKSYFDGAVK-VT----GGNS----------GEN--- [213]
Hs_Wnt6   LSGSCALRTCWQKLPPFREVGARLLERFHGASR-VM----GTND----------GKA--- [229]
Bf_Wnt6   LSGSCAVKTCWKKMPIFREVGVRLKERFNGAFQ-VM----GSNN----------GKY--- [116]
Nv_Wnt1   LSEACTVKTCWKRLPDFRLVGDDLKRKFDNASM-VEYQQNNNNR----------NSNRNR [216]
Bf_Wnt1   MSGSCTLKTCWMRLPNFRDVGDSLKEKFDGASK-VAFPDIGNNR----------GSRAKV [221]
Tc_Wnt1   MSGSCTIKTCWMRLPPFRVIGDLLKDRFDGASH-VAASGHHRNN----------NNAHQN [232]
Spu_Wnt1  MSGSCTIETCWMRLPTFRTVGELIKERFDGASR-VT----MRND----------GSPSDR [216]
Hs_Wnt1   MSGSCTVRTCWMRLPTLRAVGDVLRDRFDGASR-VL----YGNR----------GSNRAS [212]
Nv_Wnt5   VCGSCNLKTCWRQLVEFREIGNALHDKYDAAVQ-VA----LKRK----------EGRSL- [225]
Spu_Wnt3  VSGSCELKTCWWEMAPFRKLGDALKTKYDMAAE-MAVERQRKGR----------TFVEE- [224]
Bf_Wnt3   LSGSCEIKTCWWAQPDFRTVGNVLKDKYDSASE-MAVERHRKPS----------GMVDS- [244]
Hs_Wnt3   LSGSCEVKTCWWAQPDFRAIGDFLKDKYDSASE-MVVEKHRESR----------GWVET- [217]
Hs_Wnt3A  LSGSCEVKTCWWSQPDFRAIGDFLKDKYDSASE-MVVEKHRESR----------GWVET- [217]
Nv_Wnt4   VSGSCNIKTCWRALPNFRIVGDYIKEKFDGATE-VE----YKLI----------GGKHV- [218]
Hs_Wnt4   VSGSCEVKTCWRAVPPFRQVGHALKEKFDGATE-VE----PRRV----------GSSRA- [215]
Bf_Wnt4   VSGSCELKTCWRAMPPFREVGARLKEKFDGATE-VQ----QKKI----------GSRRE- [218]
Tc_Wnt5   VSGSCSLITCWQQLATFREIGDYLRDKYDGATE-VR----INRR----------GR---- [218]
Spu_Wnt5  VSGSCSLKTCWLQLSPFNRVGTILKDKYDGATN-VR----VNKK----------GR---- [218]
Bf_Wnt5   VSGSCSLKTCWQQLADFRTVGNLLKDKYDGANE-VK----LIKR----------GKRYR- [221]
Hs_Wnt5A  VSGSCSLKTCWLQLADFRKVGDALKEKYDSAAA-MR----LNSR----------GK---- [218]
Hs_Wnt5B  VSGSCSLKTCWLQLAEFRKVGDRLKEKYDSAAA-MR----VTRK----------GR---- [218]
Nv_Wnt2   VSGSCSVRTCWKSISSFRIVGQHLREKYTTAVQ-VT----VGQS----------GGE--- [210]
Bf_Wnt2   VSGSCTLRTCWRAMAHFRY-GIKQRNKQKQDER---------------------DWEQ-- [209]
Hs_Wnt2   VSGSCTLRTCWLAMADFRKTGDYLWRKYNGAIQ-VV----MNQD----------GTG--- [215]
Hs_Wnt2B  VSGSCTLRTCWRALSDFRRTGDYLRRRYDGAVQ-VM----ATQD----------GAN--- [215]
Tc_Wnt7   VSGSCTMKTCWKTLPGFRQVGDNLMKKYYRARPVTSVPSSPGPR----------GIDSF- [219]
Spu_Wnt7  VSGSCTTKTCWTMLPNFRSVGDVLKEKYERTLQ-VEPVKAKRTR----------RPTFL- [218]
Bf_Wnt7B  VSGSCTMKTCWITLPRFREVGNILKEKYHHDAQLVEAVRARRTR----------RPTFL- [218]
Hs_Wnt7A  VSGSCTTKTCWTTLPQFRELGYVLKDKYNEAVH-VEPVRASRNK----------RPTFL- [218]
Hs_Wnt7B  VSGSCTTKTCWTTLPKFREVGHLLKEKYNAAVQ-VEVVRASRLR----------QPTFL- [218]
Nv_Wnt16  VSSSCAVKTCSKSLPKFEEVGEALKAEYKDAIRAVYIK--RKRK---------------- [218]
Hs_Wnt16  VSGSCAVKTCWKTMSSFEKIGHLLKDKYENSIQ-IS----DKTK----------RKMRR- [225]
Pte_Wnt16 VSGSCELKTCWNKLPSFEQVGHFLKSKYDNSIQ-VS----LKAK----------RRLRR- [216]
Sko_Wnt16 VSGSCNVKSCWKTMPHFPNVGDYLKTRYESSVE-LH----PRAK----------KRLRR- [177]
Tc_Wnt8   VSGSCSFQTCWMQMPTFPEIAKQLRERYDRAIM-ISFERVQGAL----------TLGNS- [222]
Nv_Wnt8B  ISGSCSTRTCWRKLSSFAEVGQYLVEKYSTAKR-VIFQNGNFYE---------------- [205]
Pdu_Wnt9  VSGSCTTQTCWHTLSEFEEIGKILKMKYRNAVR-YPPGGSHNNA----------GEQQ-- [53]
Spu_Wnt9  ISGACTTQTCWKQLGPFHSIGVDLKEKYERSVQ-VI--LANRAD----------GENEL- [151]
Csp_Wnt9  VSGSCTVQTCWRQLANFHEVGSDLKSKYDSAVKVVVSANQSTGK----------GQLT-- [158]
Bf_Wnt14  VSGSCSVQTCWRQLAPFHEIGDVLKNKYEKAMKVVSMTNGAGER----------AQLMN- [216]
Hs_Wnt9A  VSGSCTVRTCWRQLAPFHEVGKHLKHKYETALK-VGS-TTNEAA----------GEAGA- [211]
Hs_Wnt9B  VSGSCAVRTCWKQLSPFRETGQVLKLRYDSAVK-VSSATNEAL-----------GRLEL- [210]
Nv_Wnt8A  VSGGCSSKSCWKTLPLFSEIGDYLKAKYQQAQK-VRLHTNKLVL----------KLPSRV [157]
Spu_Wnt8  VSGSCSLQTCWNHVANFRVIGDEIKRKYFQAVR-VDFVRGKLID----------GNSAED [204]
Bf_Wnt8   VSGSCTTKTCWLQLADFRAIGVFLKKKYKKADK-VDYVRGQLTE---------------- [207]
Hs_Wnt8A  ISGSCSIQTCWLQLAEFREMGDYLKAKYDQALK-IEMDKRQLRA----------GNSAEG [210]
Hs_Wnt8B  VSGSCTTQTCWLQLPEFREVGAHLKEKYHAALK-VDLLQGAGNS----------AAG--- [203]

Ml_WntA   ------------------------------------SVFS------------PTKSTRLA [217]
Ml_Wnt6   -------------------------------WVLYDLQGV------------QPRDVDLI [228]
Ml_Wnt9   -------------------------------ASPGRKEPR------------EPRRDELL [245]
Ml_WntX   -------------------------------LVRHKGNRE------------VMEVTHLY [244]
Nv_WntA   KR-----------------------------GKKKRQKGR------------RPSAGDLV [242]
Nv_Wnt11  -------------------------------VLKSKRGRR------------RYTSSDLV [235]
Tc_Wnt11  ----------------------------------------------------TRISDHLL [223]
Hs_Wnt11  -------------------------------LVPKDLDIR------------PVKDSELV [233]
Bf_Wnt11  -------------------------------LVPEDRRSR------------RHGSGDLI [232]
Spu_WntA  -------------------------------LRPLQERNR------------NPSKTDIV [229]
Tc_Wnt10  Q------------------------------WTPHKKKHK------------RGLKNNLL [240]
Bf_Wnt10  ------------------------------------------------------------ [234]
Nv_Wnt10  -------------------------------HLTRRKARR------------SSVGRALV [230]
Spu_Wnt10 LVTRA---------------------RSQ--FSTPRKKRR------------FPPQEELV [241]
Hs_Wnt10A S------------------------------PAPGAPGPR-----------RRASPADLV [280]
Hs_Wnt10B -------------------------------FQPRLRPRR--------------LSGELV [265]
Nv_Wnt7A  AY---------------------------IVVKGTNKVVK------------PNSSANLV [238]
Tc_WntA   -------------------------------LKAISADLK------------KPNKTDLV [230]
Nv_Wnt6   -------------------------------IIAEESTVK------------PPTEEDLV [127]
Nv_Wnt3   -------------------------------LKPKYSHFK------------KPSDKDLI [231]
Tc_Wnt6   -------------------------------FMPEDSSIK------------PPGKTGLV [235]
Spu_Wnt6  -------------------------------LIPEDETVK------------QPTIKDLV [230]
Hs_Wnt6   -------------------------------LLPAVRTLK------------PPGRADLL [246]
Bf_Wnt6   -------------------------------LIPVGDTIK------------APTAEDLV [133]
Nv_Wnt1   NEDP-------------------------ALFIPSKPYLR------------RPTVYDLV [239]
Bf_Wnt1   TG-----------------------------LVPKNSRHK------------FPTDNDLV [240]
Tc_Wnt1   RPPKNPKLNAISSNSIHSKRENRRKHKYGFQLKPFNPEHK------------PPGTKDLV [280]
Spu_Wnt1  ETESS--------------------------FVPYNPSHK------------QPASRDLV [238]
Hs_Wnt1   RAEL-------------------------LRLEPEDPAHK------------PPSPHDLV [235]
Nv_Wnt5   -------------------------------LLPMRSRHY----SQRKAKSAQETRDELV [250]
Spu_Wnt3  -------------------------------LAPRYDDFK------------EPTTNDLI [241]
Bf_Wnt3   -------------------------------LYPRYSFFK------------APGKDDLI [261]
Hs_Wnt3   -------------------------------LRAKYSLFK------------PPTERDLV [234]
Hs_Wnt3A  -------------------------------LRPRYTYFK------------VPTERDLV [234]
Nv_Wnt4   -------------------------------LVPKNRKYK------------PHTQMDLV [235]
Hs_Wnt4   -------------------------------LVPRNAQFK------------PHTDEDLV [232]
Bf_Wnt4   -------------------------------LVPLNSDFK------------PHSSSDLV [235]
Tc_Wnt5   -------------------------------LQLRDTRFR------------VPTAYDLV [235]
Spu_Wnt5  -------------------------------LVNSDARFN------------KPTRDDLV [235]
Bf_Wnt5   -------------------------------LDRRNPRFN------------VFTDEDLV [238]
Hs_Wnt5A  -------------------------------LVQVNSRFN------------SPTTQDLV [235]
Hs_Wnt5B  -------------------------------LELVNSRFT------------QPTPEDLV [235]
Nv_Wnt2   -------------------------------LTNAEVSYK------------KPSRDDLV [227]
Bf_Wnt2   -------------------------------VLTKSDGFS------------GASSADLC [226]
Hs_Wnt2   -------------------------------FTVANERFK------------KPTKNDLV [232]
Hs_Wnt2B  -------------------------------FTAARQGYR------------RATRTDLV [232]
Tc_Wnt7   -------------------------------RRPRKVHLV--LKKGKIAIKKMPKKSDLV [246]
Spu_Wnt7  -------------------------------KVKDSENYR------------KPRLSHLV [235]
Bf_Wnt7B  -------------------------------KLKNSRTFE------------KPREISLV [235]
Hs_Wnt7A  -------------------------------KIKKPLSYR------------KPMDTDLV [235]
Hs_Wnt7B  -------------------------------RIKQLRSYQ------------KPMETDLV [235]
Nv_Wnt16  -------------------------------LKRKDNKKL------------RIPSSSLV [235]
Hs_Wnt16  --------------------------------REKDQRKI------------PIHKDDLL [241]
Pte_Wnt16 --------------------------------RGKVKRKV------------PVQKEDLV [232]
Sko_Wnt16 --------------------------------KDRKNRKV------------PINTTEMV [193]
Tc_Wnt8   -------------------------------ARHMPLESA------------GDVLPNLL [239]
Nv_Wnt8B  -------------------------------LTMLGTRPI------------SKKDNNFI [222]
Pdu_Wnt9  -------------------------------LSLRKRRRL------------GPRKRDLL [70]
Spu_Wnt9  -------------------------------VRRRQPRPEEKIYPDSLTSPTSPGPGDLV [180]
Csp_Wnt9  -------------------------------KRRKNSVQS------------NPKKGDLV [175]
Bf_Wnt14  -------------------------------EPVGNEAPK------------GPKNNDMV [233]
Hs_Wnt9A  -------------------------------ISPPRGRAS-----GAGGSDPLPRTPELV [235]
Hs_Wnt9B  -------------------------------WAPARQGSL--------TKGLAPRSGDLV [231]
Nv_Wnt8A  -------------------------------FAPLTKKAR----------------RSLV [170]
Spu_Wnt8  -------------------------------RFPQAVVSA------------SHNRRDLV [221]
Bf_Wnt8   -------------------------------NNSASSKRN------------TGLKKDMV [224]
Hs_Wnt8A  H------------------------------WVPAEAFL-------------PSAEAELI [227]
Hs_Wnt8B  -------------------------------RGAIADTFR------------SISTRELV [220]

Ml_WntA   FIDES-PD-FCKRNITLGISGTE-GRPCL----------------PRPHNTTTPIHLSET [258]
Ml_Wnt6   YMDSTNPDQFCEPNDAVGSVGTS-GRLCN--------------------TASTDSD--A- [264]
Ml_Wnt9   YYEKS-PN-FCSADPELNWAGTA-GRRCV--------------------IAADPRQRDH- [281]
Ml_WntX   YLNES-PS-YCDPDQDRGSLGTR-GRRCT--------------------LSGDKWE--N- [278]
Nv_WntA   FAEKS-PK-FCIPNPELGILGTR-GRVCD--------------------ANAKDNR--G- [276]
Nv_Wnt11  ALQGS-PN-YCHKNRKRGTAGTH-GRLCD--------------------PTKRRGE--GS [270]
Tc_Wnt11  YLSKS-PD-YCTKDVKLGSFGTV-GRKCN--------------------VTTNETN--S- [257]
Hs_Wnt11  YLQSS-PD-FCMKNEKVGSHGTQ-DRQCN--------------------KTSNGSD--S- [267]
Bf_Wnt11  FVENS-PN-YCMVNNRKGSYGTT-GRLCN--------------------KTSVGPD--S- [266]
Spu_WntA  YLTPS-PD-YCEPNKRHGSLGTH-GRRCN--------------------KTSTGVN--G- [263]
Tc_Wnt10  FYEKS-PH-FCDAAPPLDVWGTS-GRLCS--------------------LNATDQS--S- [274]
Bf_Wnt10  ------QT----------SLGTTLGK---------------------------------- [244]
Nv_Wnt10  YYEDS-PN-YCIENKELGIFGTR-GRICS--------------------PESLDTD--N- [264]
Spu_Wnt10 FLEKS-PD-FCDADTRLDSPGTR-ERYCN--------------------RTSTGID--G- [275]
Hs_Wnt10A YFEKS-PD-FCEREPRLDSAGTV-GRLCN--------------------KSSAGSD--G- [314]
Hs_Wnt10B YFEKS-PD-FCERDPTMGSPGTR-GRACN--------------------KTSRLLD--G- [299]
Nv_Wnt7A  YLDNS-PS-YCNKIKSLKVPGTV-GRVCS--------------------RTPESAEDVS- [274]
Tc_WntA   YLDDS-PD-YCEKNETLSILGTH-GRICN--------------------RTSQGID--G- [264]
Nv_Wnt6   YTTRS-PD-FCNSEYRTGSLGTR-GRTCN--------------------ETSQGTG--G- [161]
Nv_Wnt3   YFETS-PN-YCDKNVTVGSLGTS-GRQCN--------------------YTSNGID--G- [265]
Tc_Wnt6   YSEES-PH-FCLPNNTLGSFGTQ-GRTCV--------------------ETSPGEE--G- [269]
Spu_Wnt6  YSMES-HD-FCEPDRKSGSLGTE-GRRCN--------------------STSMDVG--G- [264]
Hs_Wnt6   YAADS-PD-FCAPNRRTGSPGTR-GRACN--------------------SSAPDLS--G- [280]
Bf_Wnt6   YTNES-PN-FCKRNRKTGSQGTK-GRACN--------------------ATSMGIG--G- [167]
Nv_Wnt1   YYEHS-PN-FCERNPSAGSLGTQ-GRECN--------------------TTSMGTD--G- [273]
Bf_Wnt1   YHERS-PN-FCRNNPRLGFEGTR-GRECN--------------------VTSRGLD--G- [274]
Tc_Wnt1   YYEMS-PG-FCEKNPKLGIQGTH-GRLCN--------------------DTSMGVD--G- [314]
Spu_Wnt1  YFENS-PD-FCERNDKFGTPGTR-GRECN--------------------ATSLGVD--G- [272]
Hs_Wnt1   YFEKS-PN-FCTYSGRLGTAGTA-GRACN--------------------SSSPALD--G- [269]
Nv_Wnt5   YIDKS-PD-FCSKNAAHGAQGTR-GRKCI--------------------KESLGKD--G- [284]
Spu_Wnt3  YYDQS-PD-YCTFDQEVGSFGTQ-GRECN--------------------RTSHGID--G- [275]
Bf_Wnt3   YFEVS-PN-FCEPNNSTGSLGTK-GRECN--------------------ITSQGID--G- [295]
Hs_Wnt3   YYENS-PN-FCEPNPETGSFGTR-DRTCN--------------------VTSHGID--G- [268]
Hs_Wnt3A  YYEAS-PN-FCEPNPETGSFGTR-DRTCN--------------------VSSHGID--G- [268]
Nv_Wnt4   YLVQS-PD-FCEPNPKTGSLGTQ-GRICN--------------------RTSQAID--G- [269]
Hs_Wnt4   YLEPS-PD-FCEQDMRSGVLGTR-GRTCN--------------------KTSKAID--G- [266]
Bf_Wnt4   YLDAS-PD-FCVRDTKVGSMGTV-GRVCN--------------------KTSKAID--G- [269]
Tc_Wnt5   YMEDS-PN-YCIRDERVGSLGTQ-GRTCN--------------------RTSQDLD--G- [269]
Spu_Wnt5  YLQPS-PD-YCLPDIQTGSLGTT-GRECN--------------------KTSMGTD--G- [269]
Bf_Wnt5   YLNKS-PD-YCNADPTIGSLGTH-GRECN--------------------KTGLGTD--G- [272]
Hs_Wnt5A  YIDPS-PD-YCVRNESTGSLGTQ-GRLCN--------------------KTSEGMD--G- [269]
Hs_Wnt5B  YVDPS-PD-YCLRNESTGSLGTQ-GRLCN--------------------KTSEGMD--G- [269]
Nv_Wnt2   YLEDS-PN-YCMVDSNTGSLGTS-GRECN--------------------GSASDTT--GA [262]
Bf_Wnt2   VLSQE----FC-------SLGTV-GRQCN--------------------RSSLGTD--G- [251]
Hs_Wnt2   YFENS-PD-YCIRDREAGSLGTA-GRVCN--------------------LTSRGMD--S- [266]
Hs_Wnt2B  YFDNS-PD-YCVLDKAAGSLGTA-GRVCS--------------------KTSKGTD--G- [266]
Tc_Wnt7   FLQTS-PN-YCERDLAAGSLGTV-GRSCN--------------------RTSRGND--G- [280]
Spu_Wnt7  FLHRS-PN-YCEFDENNGSMGTV-GRRCN--------------------RTSTSTD--S- [269]
Bf_Wnt7B  YLRGS-PN-YCERDEATGSLGTH-GRRCN--------------------RTSPYQD--G- [269]
Hs_Wnt7A  YIEKS-PN-YCEEDPVTGSVGTQ-GRACN--------------------KTAPQAS--G- [269]
Hs_Wnt7B  YIEKS-PN-YCEEDAATGSVGTQ-GRLCN--------------------RTSPGAD--G- [269]
Nv_Wnt16  YLDES-PN-YCYRDKKLGIDGTS-GRECN--------------------KNSSGVD--G- [269]
Hs_Wnt16  YVNKS-PN-YCVEDKKLGIPGTQ-GRECN--------------------RTSEGAD--G- [275]
Pte_Wnt16 HIHRS-PN-YCIEDFKRGILGTS-GRRCN--------------------RTAKGPQ--S- [266]
Sko_Wnt16 YMDQS-PN-YCMEDTLNGVPGTS-GRECN--------------------RTSLLAD--S- [227]
Tc_Wnt8   YLEKS-PD-FCLSNNSTGWPGTR-GRTCS------------------RTTSASMAERKS- [277]
Nv_Wnt8B  YSESS-PD-YCQRNMTVGSAGVL-GRECE--------------------GSKDELV--R- [256]
Pdu_Wnt9  FLEDS-IN-FCDSSDF--SPGTK-GRECN------------------------------- [94]
Spu_Wnt9  FERES-PD-FCTPSKY--SEGTG-GRTCD--------------------KIRT------- [208]
Csp_Wnt9  FLEKS-PN-YCEPTAF--GHGTT-GRVCD--------------------LNKN------- [203]
Bf_Wnt14  FVDDS-PS-YCKKGKY--SYGTR-GRICD--------------------KEKN------- [261]
Hs_Wnt9A  HLDDS-PS-FCLAGRF--SPGTA-GRRCH--------------------REKN------- [263]
Hs_Wnt9B  YMEDS-PS-FCRPSKY--SPGTA-GRVCS--------------------REAS------- [259]
Nv_Wnt8A  FLKPS-PD-YCHRDTKKGSTGVL-GRECS--------------------SDSPNYL--E- [204]
Spu_Wnt8  FLDQS-PD-YCRANLTIGVTGTA-GRECMVREDVTEVSSSSSLTKDSTSPSSFRWVKQS- [277]
Bf_Wnt8   FLEDS-PD-YCRENLTVGSRGTL-GRECL----------------RGGGKNMDKYEKKS- [264]
Hs_Wnt8A  FLEES-PD-YCTCNSSLGIYGTE-GRECL-----------------QNSHNTSRWERRS- [266]
Hs_Wnt8B  HLEDS-PD-YCLENKTLGLLGTE-GRECL-----------------RRGRALGRWERRS- [259]

Ml_WntA   CNTLC--CGRGYTAHRIEETVPCKCEFQ-WCCKIVCENCTHVY----YTYTCN [304]
Ml_Wnt6   CANLC--CGRGHTSLRKRVNYDCNCRFVYDHLEMKCSRCNTTV----TETRCT [311]
Ml_Wnt9   CDVLC--CKRGFYTLFEVRTVDCNCKMESFCCNLTCDRCNTTV----PIHYCN [328]
Ml_WntX   CEFLC--CGRGYRTEQFEELVDCNCTFK-FCCYVQCEKCLEVK----SHHYCL [324]
Nv_WntA   CKKMC--CNRGYDTFKLSNQVKCNCEFI-WCCKVQCDMCKKDW----TEYRCR [322]
Nv_Wnt11  CAYLC--CGRGHRTEEVVHEERCECKYI-WCCYVKCQTCRKRV----RESRCL [316]
Tc_Wnt11  CRQLC--CGRGYRTLVEEKLERCHCKYY-NCCYVKCKICRTKT----QIYECG [303]
Hs_Wnt11  CDLMC--CGRGYNPYTDRVVERCHCKYH-WCCYVTCRRCERTV----ERYVCK [313]
Bf_Wnt11  CQTMC--CGRGYNDFTVTVTERCNCKYH-WCCYVTCDQCTRTE----KKYMCK [312]
Spu_WntA  CRLMC--CGRGYQTMLRHVTESCHCRFQ-WCCSVECETCSRVE----ELHVCN [309]
Tc_Wnt10  CSSLC--CGRGYNLVKQRRTVSCFCVFR-WCCTVECRDCIEEK----WISICK [320]
Bf_Wnt10  ----------------------CRSKPSSFCLIKEAKQAFKSA----ARS--- [268]
Nv_Wnt10  CQNLC--CERGYTTKKLQVTKRCRCHFS-WCCYLICDTCRETS----TVSICS [310]
Spu_Wnt10 CDSLC--CGRGYNIRLERRTEWCNCTFH-WCCYVRCQQCHSSQ----WVNQCK [321]
Hs_Wnt10A CGSMC--CGRGHNILRQTRSERCHCRFH-WCCFVVCEECRITE----WVSVCK [360]
Hs_Wnt10B CGSLC--CGRGHNVLRQTRVERCHCRFH-WCCYVLCDECKVTE----WVNVCK [345]
Nv_Wnt7A  CEVMC--CGRGYSVREQIKEWKCHCKFH-WCCRVECAKCSKKL----MVHTCQ [320]
Tc_WntA   CRLLC--CGRGYQTRVREVEEKCKCHFV-WCCNVVCDICRYRR----EEHVCN [310]
Nv_Wnt6   CELLC--CGRGYERTVINEEVNCRCRFH-WCCEVRCKKCKKER----VVFTCK [207]
Nv_Wnt3   CELLC--CGRGHNIQQAKITRNCNCVFK-WCCEVKCERCKEVV----NIYTCK [311]
Tc_Wnt6   CSILC--CGRGSRSHDETEEKNCKCKFL-WCCEVKCEKCNETR----TISTCL [315]
Spu_Wnt6  CDIMC--CGRGYHEVLAEKRENCRCRFH-WCCVVNCETCRIVQ----TIQTCN [310]
Hs_Wnt6   CDLLC--CGRGHRQESVQLEENCLCRFH-WCCVVQCHRCRVRK----ELSLCL [326]
Bf_Wnt6   CDLLC--CGRGYKERQVVVGENCKCRFH-WCCVVKCSKCTAVK----TVHECL [213]
Nv_Wnt1   CELMC--CGRGFTTSSQERVENCNCRFF-WCCEVKCQKCKTRR----IISNCL [319]
Bf_Wnt1   CDLLC--CGRGYATRQEVTKERCNCTFQ-WCCQVKCEECVRTK----TIHTCL [320]
Tc_Wnt1   CDIMC--CGRGYRTQEVVVFERCNCTFH-WCCEVKCDVCRTKR----TIHTCV [360]
Spu_Wnt1  CDLMC--CSRGSTTTEIKVKERCSCTFH-WCCKVKCEECTSFR----TVHRCL [318]
Hs_Wnt1   CELLC--CGRGHRTRTQRVTERCNCTFH-WCCHVSCRNCTHTR----VLHECL [315]
Nv_Wnt5   CNLLC--CSRGYKMKKEVQATRCRCKFH-WCCKVKCKTCIKNV----TTHICN [330]
Spu_Wnt3  CELLC--CGRGHNTMTVVRRERCDCVFV-WCCKVVCKECVRVI----DVHTCK [321]
Bf_Wnt3   CQLMC--CGRGWNTRTEMRTEKCHCQFH-WCCYVTCQECQKKH----QVHTCK [341]
Hs_Wnt3   CDLLC--CGRGHNTRTEKRKEKCHCIFH-WCCYVSCQECIRIY----DVHTCK [314]
Hs_Wnt3A  CDLLC--CGRGHNARAERRREKCRCVFH-WCCYVSCQECTRVY----DVHTCK [314]
Nv_Wnt4   CDLMC--CGRGYVSRTEVRQEQCACKFF-WCCHVRCQTCMRRV----EVSYCK [315]
Hs_Wnt4   CELLC--CGRGFHTAQVELAERCSCKFH-WCCFVKCRQCQRLV----ELHTCR [312]
Bf_Wnt4   CELLC--CGRGYNTHTREVVERCSCKFH-WCCYVKCKTCRRTV----EVHTCK [315]
Tc_Wnt5   CNLLC--CGRGYNTLKSTIKERCHCKFK-WCCEVECKTCVRSV----DVHTCK [315]
Spu_Wnt5  CTLMC--CGRGYNSFTKEVVERCKCKFK-WCCYVKCRKCRTLV----DVHVCK [315]
Bf_Wnt5   CNLMC--CGRGYNTFKREKVERCNCKFH-WCCYVKCKRCRSIK----NVYVCK [318]
Hs_Wnt5A  CELMC--CGRGYDQFKTVQTERCHCKFH-WCCYVKCKKCTEIV----DQFVCK [315]
Hs_Wnt5B  CELMC--CGRGYNQFKSVQVERCHCKFH-WCCFVRCKKCTEIV----DQYICK [315]
Nv_Wnt2   CSLLC--CGRGFNTIQIEEEYKCHCKFH-WCCYVKCQTCRRTTLAGSEIEKIR [312]
Bf_Wnt2   CDIMC--CGRGYDTTRVKRSRKCECKFH-WCCFVRCKECSEII----DVFTCK [297]
Hs_Wnt2   CEVMC--CGRGYDTSHVTRMTKCGCKFH-WCCAVRCQDCLEAL----DVHTCK [312]
Hs_Wnt2B  CEIMC--CGRGYDTTRVTRVTQCECKFH-WCCAVRCKECRNTV----DVHTCK [312]
Tc_Wnt7   CDLMC--CGRGYNTHQYTRTWQCRCKFH-WCCYVDCDTCSERT----EEYTCK [326]
Spu_Wnt7  CDLMC--CGRGYNTHQYTKIWQCNCKFY-WCCYVRCNQCSEQT----EEYTCK [315]
Bf_Wnt7B  CDLMC--CGRGYNTHQFVKTWQCNCKFH-WCCYVKCNQCSERT----EEYTCK [315]
Hs_Wnt7A  CDLMC--CGRGYNTHQYARVWQCNCKFH-WCCYVKCNTCSERT----EMYTCK [315]
Hs_Wnt7B  CDTMC--CGRGYNTHQYTKVWQCNCKFH-WCCFVKCNTCSERT----EVFTCK [315]
Nv_Wnt16  CDLLC--CGSGYNTQTVRSVHSCHCRFI-WCCNVVCKKCEKIF----DRYTCK [315]
Hs_Wnt16  CNLLC--CGRGYNTHVVRHVERCECKFI-WCCYVRCRRCESMT----DVHTCK [321]
Pte_Wnt16 CNLLC--CGRGYNTQVHRRLERCQCKFH-WCCYVKCKTCETME----EIYTCK [312]
Sko_Wnt16 CDLLC--CGRGYNTQVVRYVERCGCKFI-WCCYVKCNTCETMI----DRYTCK [273]
Tc_Wnt8   CRNLCRSCGFRVRKQEKKVTKRCNCKFI-WCCEVECDVCVEYV----NEFTCH [325]
Nv_Wnt8B  CRQLCDSCRFDTQEFTEIKNTFCNCKFH-WCCKVKCMTCKETT----RKTRCV [304]
Pdu_Wnt9  SKRKC-----------------------------------EEI---------- [102]
Spu_Wnt9  CNSLC--CGRGYNIRSVMVTRACQCRFH-WCCDVICQRCTTRE----EIHLCR [254]
Csp_Wnt9  CDILC--CGRGYNIHTRIVDKPCHCQVI-WCCHVKCQRCSVRE----DIYTCK [249]
Bf_Wnt14  CDSIC--CGRGHNTQSLVIKRPCQCQVK-WCCYVECKECNTRE----NIYMCK [307]
Hs_Wnt9A  CESIC--CGRGHNTQSRVVTRPCQCQVR-WCCYVECRQCTQRE----EVYTCK [309]
Hs_Wnt9B  CSSLC--CGRGYDTQSRLVAFSCHCQVQ-WCCYVECQQCVQEE----LVYTCK [305]
Nv_Wnt8A  CIQMCTSCDYRVEKKLAVRSSKCNCKFV-WCCDIKCSECKKLV----AVTKCV [252]
Spu_Wnt8  CSRLCRSCGMVIRKTQVIITSSCNCNFV-WCCQVKCDTCRRTV----TRRTCQ [325]
Bf_Wnt8   CKRLCKDCGYVPKRITTEVTSSCNCKFH-WCCSVKCSQCTKTV----TKYICV [312]
Hs_Wnt8A  CGRLCTECGLQVEERKTEVISSCNCKFQ-WCCTVKCDQCRHVV----SKYYCA [314]
Hs_Wnt8B  CRRLCGDCGLAVEERRAETVSSCNCKFH-WCCAVRCEQCRRRV----TKYFCS [307]

;
END;
