# Supplementary material for: Genomic insights into Wnt signaling in an early diverging metazoan, the ctenophore Mnemiopsis leidyi
Source: EvoDevo. 2010 Oct 4;1:10. doi: 10.1186/2041-9139-1-10 (PMC2959043; doi:10.1186/2041-9139-1-10)
Supplement: Additional file 4 — Alignment with additional taxa. Nexus/text file of alignment used for analyses in Additional file 1. [file 2041-9139-1-10-S4.NEX]

#NEXUS
[!Created by MacVector on Aug 16 2010 at 15:20:05.]

BEGIN DATA;
	DIMENSIONS NTAX=78 NCHAR=522;
 	FORMAT MISSING=X GAP=- INTERLEAVE DATATYPE=PROTEIN;
MATRIX
Aqu_WntII -----------------MLCRG-LSLRMSDVGRALLLS------------WAFISF---- [26]
Tad_8187  -------MNINS--IWLNFISL-FLTYLPQM---------KCFYYVKN------------ [29]
Olo_WntII TLDCYDVNMTTG---QFQICEKSEKGLLVAIAQGINAAVYTCKRDFENRQWNCTDP---- [53]
Aqu_Wnt   -TPCESLTNILN-SSQQTFCNY-NRKIVNSIAIGTRRGIVACQQNFANWRWNCTTF---- [53]
Aqu_WntI  ------------------MCFT-TPGLLKAIVDAEQLARKECSNQLEYERWNCSGF---- [37]
Ml_WntA   KSPCEDLTDLND--YQTVLCNQ-HRETRSKLVTAASMAHKQCEAEFQYNPWNCSAD---- [53]
Ml_Wnt6   ---CHDEKKLKLTADQKRECGE--RKFIRALSDGLSRGIAQCGKEFSKKRWNCHTD---- [51]
Ml_Wnt9   AFSCDKLPGLSA--RHKSLCRR-YPNLMRYVQDGIRRAQEECQTQFRHSRWNCTSI---- [53]
Olo_WntI  KQRVDCVSPMTD--AQREWCRW-NDDIVGLIVDGATKGLDECEYRFQKRRWNCTSS---- [53]
Ml_WntX   TEACQMVNGLTR--KQKAVCAE-SPALIPVILQGINKAIKECQKQFDSRRWNCSSF---- [53]
Nv_WntA   TQFCSLMPWMKP--HQKQKCLL-EPLVMPSVQRGVGMALEECPNHFSDHKWNCSGV---- [53]
Nv_Wnt11  KKDCNRIHGFSG--KQYKICRR-NLPAMLYVTAAVEMTREECQHQFQNKRWNCSTI---- [53]
Tc_Wnt11  ------------------------MEAMPHVQKAAVLAADTCQTVFKDRRWNCSSI---- [32]
Hs_Wnt11  TQHCKQLEGLVS--AQVQLCRS-NLELMHTVVHAAREVMKACRRAFADMRWNCSSI---- [53]
Bf_Wnt11  TSSCRKVSGFVP--EQTQLCRR-TLEVMPAVEYAAESARKTCQEQFGNRRWNCSSI---- [53]
Tc_Wnt10  NTVCRTTPGFSR--LQLELCYR-YPEEMLAALQGIRQAVKECHYQFFNYRWNCSSL---- [53]
Nv_Wnt10  NTVCKNTPSLSK--EQLKMCRR-LPDVVASALQGMQYAIHECLAQFRYRRWNCSSL---- [53]
Bf_Wnt10  NTVCRTFPGLSK--KQLQLCYE-YPDVTAAAIQGVQIAIHECQWQFKNHRWNCSNL---- [53]
Spu_Wnt10 QTLCRTFPGMNR--KQMQLCRR-MPDVTAAAIQGIDMAVHECQHQMKNRRWNCSSL---- [53]
Hs_Wnt10A NTVCLTLPGLSR--RQMEVCVR-HPDVAASAIQGIQIAIHECQHQFRDQRWNCSSL---- [53]
Hs_Wnt10B NTVCLTLSGLSK--RQLGLCLR-NPDVTASALQGLHIAVHECQHQLRDQRWNCSAL---- [53]
Nv_Wnt7A  SIICTRIQPLSA--KQMRFCED-KPGTMVSISQGYDLGVEECKYQFRNKRWNCSLL---- [53]
Spu_WntA  AKFCKSHTWFTR--QQLKLCQL-HPDIIPSVTQGAMQAIYECRYQFRNERWNCPVS---- [53]
Sko_WntA  THYCDSMTWLSQ--RQRELCLR-HPDIIANAERGAEYGHTECQHQFRNQRWNCSIE---- [53]
Nv_Wnt6   ------------------------------------------------------------ [0]
Nv_Wnt5   PGLCMNLGGLTR--EQIDLCQK-NIDHMASVGLGAKMAIQECQFQYQYEKWNCSIP---- [53]
Tc_Wnt6   --ICKKTKRLRG--KMAEICSK-Q-ALVDQIRLGVELGQRECQYQFRFRRWNCTSS---- [50]
Spu_Wnt6  --ICRRSRKLRGSSKQRDICLR-EPEIVQEVVRGTKLGMLECQFQLRHHRWNCTTM---- [53]
Hs_Wnt6   --ICRKARRLAG--RQAELCQA-EPEVVAELARGARLGVRECQFQFRFRRWNCSSH---- [51]
Bf_Wnt6   ---------------------------------------RGCDYQMKGE----------- [10]
Nv_Wnt1   -SPPNQIRALTQ--KQIRISRR-YPELIQYIAGGARTAIHECQHQFRNRKWNCSAH---- [52]
Bf_Wnt1   -MLDPKKHPLNK--KQRRLVRRNPGDAGEHRDRRPMLAIKECHHQFSKWRWNCPVN---- [53]
Tc_Wnt1   -DLSSAHGTLRR--KQRRLARE-NPGLLVALHKGANNAIHECQHQFRNQRWNCSTR---- [52]
Spu_Wnt1  -IIDPKLKILNK--RQRRLVSQ-NRGTLAAINRAVKMAVSECRYQFKERRWNCPTF---- [52]
Hs_Wnt1   -VLEPSLQLLSR--KQRRLIRQ-NPGILHSVSGGLQSAVRECKWQFRNRRWNCPTA---- [52]
Nv_Wnt3   SMLCYVTRQFNS--RQQEVCRK-NPDLMEHVAHGAKYGVHECRHQFRNRRWNCSTI---- [53]
Spu_Wnt3  EIPCKGITNISG--KQVRFCLK-NQDKMPTVAEGAYHGIEECQFQFRGRRWNCTTI---- [53]
Bf_Wnt3   PVVCSSIPGLVP--RQIRYCRK-FHEIMPFVADGTKLGIRECQHQFRGRRWNCTTV---- [53]
Hs_Wnt3   PLLCGSIPGLVP--KQLRFCRN-YIEIMPSVAEGVKLGIQECQHQFRGRRWNCTTI---- [53]
Hs_Wnt3A  PILCASIPGLVP--KQLRFCRN-YVEIMPSVAEGIKIGIQECQHQFRGRRWNCTTV---- [53]
Tc_WntA   KERCSKLEYLVE--SQKQLCSQ-YDRILPVIGNGARLAMDECQHQFRNSRWNCTAF---- [53]
Lgi_WntA  RKRCSNLAFLAP--RQQELCGL-EEKIIDVIHDGASMGIDECQHQFRDRRWNCTTF---- [53]
Cte_WntA  ------------------------------------MGIDECQHQFRDRRWNCTTY---- [20]
Nv_Wnt4   -KNCDEIGQLLN-HRQVQVCKR-NIQVMDSVKDGASVALFECQHQFRYRPWNCTTV---- [53]
Hs_Wnt4   EETCEKLKGLIQ--RQVQMCKR-NLEVMDSVRRGAQLAIEECQYQFRNRRWNCSTL---- [53]
Bf_Wnt4   EDACEKLHGLIS--RQVQICKR-NVEVMDSVKEGARMSIEECQFQFRHRRWNCSTL---- [53]
Tc_Wnt5   PPTCHTLPGLSP--GQIRLCQL-YMDHMNAVALGARQALSECKHQFENRRWNCSLL---- [53]
Spu_Wnt5  QPLCSELLGLSP--GQQKLCQL-YQDHMAPIGEGAKMSIDECQNQFTNRRWNCSTV---- [53]
Bf_Wnt5   QPLCTTLAGLSS--GQRKLCNL-YQDHMSSVGIGARQGIEECQHQFRDRRWNCTTS---- [53]
Hs_Wnt5A  QPLCSQLAGLSQ--GQKKLCHL-YQDHMQYIGEGAKTGIKECQYQFRHRRWNCSTV---- [53]
Hs_Wnt5B  QPVCSQLPGLSP--GQRKLCQL-YQEHMAYIGEGAKTGIKECQHQFRQRRWNCSTA---- [53]
Nv_Wnt2   KVMCNSITGLIS--IQRQMCLD-NPDVMVSIGKGAKLGVEECQHQFRDQRWNCSTV---- [53]
Bf_Wnt2   RTICDNIPGLVP--KQRHICQT-HPDVMVSIARGAELGVRECQHQFRGDRWNCSTV---- [53]
Hs_Wnt2   RVMCDNVPGLVS--SQRQLCHR-HPDVMRAISQGVAEWTAECQHQFRQHRWNCNTL---- [53]
Hs_Wnt2B  RVICDNIPGLVS--RQRQLCQR-YPDIMRSVGEGAREWIRECQHQFRHHRWNCTTL---- [53]
Tc_Wnt7   EVFCSRIPGLTS--RQREMCRS-SPDAMVAVGDGIRLATAECKYQFRHQRWNCTGI---- [53]
Spu_Wnt7  NVICNRIPGLAP--RQRAICQR-RPDAIVAIGEGAQKAVQECRFQFRNGRWNCTLP---- [53]
Bf_Wnt7B  NIICNRIPGLVP--RQRAICQT-RPDLIVAIGEGAQRGIDECRYQFRHSRWNCTGM---- [53]
Hs_Wnt7A  SIICNKIPGLAP--RQRAICQS-RPDAIIVIGEGSQMGLDECQFQFRNGRWNCSAL---- [53]
Hs_Wnt7B  NIICNKIPGLAP--RQRAICQS-RPDAIIVIGEGAQMGINECQYQFRFGRWNCSAL---- [53]
Nv_Wnt16  SPSCSRVPGLSL--QQLRMCLQ-KPDVIPSVSQGANIGIHECKKQFKYERWNCSTS---- [53]
Hs_Wnt16  -LGCANLP-LNS--RQKELCKR-KPYLLPSIREGARLGIQECGSQFRHERWNCMIT--AA [53]
Pte_Wnt16 SSMCSSVPGLVM--QQQKVCQA-HPAVIKAVSSGAKRGIHECQNQFRHDRWNCTIE---- [53]
Sko_Wnt16 -----------------------------------------MPKQFQRERWNCSTT---- [15]
Tad_6071  --ICYTILGRQN-PKFLEFCQD-HPGVVASVLSGASLATSTCKNQLRYDMWGCYGV---- [52]
Tc_Wnt8   ---STTINSLFKSKTILQFNQDLNPVIIESVANGAQMAMDECRNVFKWDRWNCPQS---- [53]
Nv_Wnt8B  --------------RGRE---A-YDKLVSSIQKGAKLGLQECRSQFRNEKWNCTMAVKTK [42]
Pdu_Wnt9  ------------------------------------------------------------ [0]
Spu_Wnt9  ------------------------------------------------------------ [0]
Csp_Wnt9  -------PGMLN------------------------------------------------ [5]
Bf_Wnt14  VKICESFK-LKR--KQRRMCKR-DAGVAETLVEAMHMSARECQHQFHNERWNCTLG---- [52]
Hs_Wnt9A  YKACDRLK-LER--KQRRMCRR-DPGVAETLVEAVSMSALECQFQFRFERWNCTLE---- [52]
Hs_Wnt9B  LKQCDLLK-LSR--RQKQLCRR-EPGLAETLRDAAHLGLLECQFQFRHERWNCSLE---- [52]
Nv_Wnt8A  ---------------------------------------MDCFLAF-------------- [7]
Spu_Wnt8  PASNVLLAG----------SKR-HITYIDSVSAGIQNAVKECQFQFKWDKWNCPEV---- [45]
Bf_Wnt8   ----LQSNFLIT--GPKSSFQA-SLTYASSVAAGAQTAMEECKHQFSWDRWNCTDN---- [49]
Hs_Wnt8A  SVNNFLITGPKA-----------YLTYTTSVALGAQSGIEECKFQFAWERWNCPEN---- [45]
Hs_Wnt8B  ----FLMTGPKA-----------YLIYSSSVAAGAQSGIEECKYQFAWDRWNCPER---- [41]

Aqu_WntII ----------------TMD--EV--------------------------TPFPNHIICLY [42]
Tad_8187  ---------------------KA--------------------------NRENAVTYAFT [42]
Olo_WntII -----------FGN--AFT--AG--------------------------SRQAAYVRSLV [72]
Aqu_Wnt   ------TGENLFGA--FVK--NN--------------------------TRETAVINALL [77]
Aqu_WntI  ---------AVITPSNVTK--YA--------------------------TAETAVIHSLM [60]
Ml_WntA   ---------NIL----KLN--AM--------------------------TKETSYVTAIG [72]
Ml_Wnt6   -----KEYPNLFGN--IVN--KD--------------------------LSETGFIYALM [76]
Ml_Wnt9   -------DNRPFLK--LLE--RG--------------------------FRESAFSYAIV [76]
Olo_WntI  -------ERDHFRA--ALS--RG--------------------------TRESAFTYAVT [76]
Ml_WntX   ------DVNVVFGKKRKPQL-PG--------------------------TKERAVIHAFA [80]
Nv_WntA   ------NTAQVFQERGILK--TN--------------------------TKESAFVFALT [79]
Nv_Wnt11  ------VKAPQFLP--DLK--RG--------------------------TPEAAFVYALS [77]
Tc_Wnt11  ------TTAPYLTP--DLT--RA--------------------------TREQAYVYAIS [56]
Hs_Wnt11  ------ELAPNYLL--DLE--RG--------------------------TRESAFVYALS [77]
Bf_Wnt11  ------KKAPHFMN--DLE--KG--------------------------TKEAAYVHALS [77]
Tc_Wnt10  ----STKTKNPYTS-GIFR--KG--------------------------FRETAFAYAIS [80]
Nv_Wnt10  ---EMKNRNPLANP--LLS--RG--------------------------FRETAFVHAIL [80]
Bf_Wnt10  ---ETKNKNPHLTQ--IAS--KG--------------------------IRETAFTFASV [80]
Spu_Wnt10 ----EMRHGNPFAH-ALMS--RG--------------------------LKETAFAHSLA [80]
Hs_Wnt10A ----ETRNKIPYES-PIFS--RG--------------------------FRESAFAYAIA [80]
Hs_Wnt10B -----EGGGRLPHHSAILK--RG--------------------------FRESAFSFSML [80]
Nv_Wnt7A  ------GEERPFGQRAV----PG--------------------------TKEAAFTHAII [77]
Spu_WntA  ------NVTGVFGK-TRLR--TR--------------------------NPEMAYIQALV [78]
Sko_WntA  ------NATDIFSKRTITK--AR--------------------------SAETAFVHAVM [79]
Nv_Wnt6   ---------------------MG--------------------------LDEAE------ [7]
Nv_Wnt5   ----DAEKSSLFER--ITSKDVA--------------------------TREAALTYAIS [81]
Tc_Wnt6   --------RKSIRK--VLL--RD--------------------------TRETGFVNAVL [72]
Spu_Wnt6  --------HNSFIK--VIR--HD--------------------------TRQTAFVNAIT [75]
Hs_Wnt6   --------SKAFGR--ILQ--QD--------------------------IRETAFVFAIT [73]
Bf_Wnt6   ------------------------------------------------------------ [10]
Nv_Wnt1   ------SPENVFGK--ILK--RA--------------------------CRETAFTYAIT [76]
Bf_Wnt1   ---TSDHVNSVFGN--ILL--RG--------------------------CTQTAFIYAVM [80]
Tc_Wnt1   ---AFPRGKNLFGK--IVD--KG--------------------------CRETAFIYAIT [79]
Spu_Wnt1  --NKDRGPESLFGK--ILN--SG--------------------------CRETSFIYSIT [80]
Hs_Wnt1   ------PGPHLFGK--IVN--RG--------------------------CRETAFIFAIT [76]
Nv_Wnt3   -----RESGSLFES--VLS--KG--------------------------CREAAFVHAVT [78]
Spu_Wnt3  -----DGDQSVFGR--VLD--RA--------------------------SRETAFVNAIL [78]
Bf_Wnt3   -----QGQVSIFGP--VLD--RGNISTTPKTLPRPRAGDSILGPAVNRASREAAFVHAIT [104]
Hs_Wnt3   -----DDSLAIFGP--VLD--KA--------------------------TRESAFVHAIA [78]
Hs_Wnt3A  -----HDSLAIFGP--VLD--KA--------------------------TRESAFVHAIA [78]
Tc_WntA   -----PEKNVTFGN--VIT--IR--------------------------SREAAYLSAVS [78]
Lgi_WntA  ------NTTNVFGQ--ILK--IK--------------------------SRETGYIYAIL [77]
Cte_WntA  ------NDTDVFGK--VLD--LK--------------------------TREKAYIYAVS [44]
Nv_Wnt4   ----QFSRSPVFGN--SIN--GG--------------------------TREAAFVHAIS [79]
Hs_Wnt4   ------DSLPVFGK--VVT--QG--------------------------TREAAFVYAIS [77]
Bf_Wnt4   ----INRRGPVFGK--VLE--EG--------------------------TREAAFVHSIS [79]
Tc_Wnt5   ------NDVNVFGP--VIT--IA--------------------------SRESAFAHALA [77]
Spu_Wnt5  ------DSNNVFGK--VLS--IS--------------------------SREAAFTYAIT [77]
Bf_Wnt5   ------DEDSVFGR--IVN--IG--------------------------SREASFTYAIA [77]
Hs_Wnt5A  ------DNTSVFGR--VMQ--IG--------------------------SRETAFTYAVS [77]
Hs_Wnt5B  ------DNASVFGR--VMQ--IG--------------------------SRETAFTHAVS [77]
Nv_Wnt2   -----NGDATVFGK--VMR--RA--------------------------SRETAFVYAIS [78]
Bf_Wnt2   -----DRDATVFGK--VMD--KS--------------------------SREAAFVYAVS [78]
Hs_Wnt2   -----DRDHSLFGR--VLL--RS--------------------------SRESAFVYAIS [78]
Hs_Wnt2B  -----DRDHTVFGR--VML--RS--------------------------SREAAFVYAIS [78]
Tc_Wnt7   ------DNPTSFGH--VVI--VG--------------------------SREAAFTYAIS [77]
Spu_Wnt7  -----KYDETIFTQ--DVP--AG--------------------------NREAAFRKAIT [78]
Bf_Wnt7B  ------DNDNVFGR--ELR--IG--------------------------SKEAAFTYAIS [77]
Hs_Wnt7A  ------GERTVFGK--ELK--VG--------------------------SREAAFTYAII [77]
Hs_Wnt7B  ------GEKTVFGQ--ELR--VG--------------------------SREAAFTYAIT [77]
Nv_Wnt16  ------NDPTVFGT--LLK--IA--------------------------HKESAFVYAIT [77]
Hs_Wnt16  ATTAPMGASPLFGY--ELS--SG--------------------------TKETAFIYAVM [83]
Pte_Wnt16 ------GGESVFDH--TLQ--RG--------------------------SRETAFIYAIT [77]
Sko_Wnt16 ------DDDSVFGK--ILE--QG--------------------------NRETAFIYSVT [39]
Tad_6071  --------NDKITH--VIV--FS--------------------------NRETAYLYALA [74]
Tc_Wnt8   ------AFSRQNNH-------LA--------------------------TKEKAYTNAII [74]
Nv_Wnt8B  NKSTSKQNPAYVMS--MVP--HA--------------------------TREMAFAHGIS [72]
Pdu_Wnt9  ------------------------------------------------------------ [0]
Spu_Wnt9  -------------------------------------------------MKETAFLSAIS [11]
Csp_Wnt9  ---------------------KG--------------------------YKETAYLHALT [18]
Bf_Wnt14  -----------KTRLNMLK--RG--------------------------FKETAFLYAIS [73]
Hs_Wnt9A  --------GRYRAS--LLK--RG--------------------------FKETAFLYAIS [74]
Hs_Wnt9B  ------------GRMGLLK--RG--------------------------FKETAFLYAVS [72]
Nv_Wnt8A  ---------------------TA--------------------------NRETAFVHSIN [20]
Spu_Wnt8  ---------SVFTN-------TQ--------------------------ANVRCVHSSHR [63]
Bf_Wnt8   -------ALSMFKP--NTL--PA--------------------------NREASFVHAIS [72]
Hs_Wnt8A  --------ALQLSTHNRLR--SA--------------------------TRETSFIHAIS [69]
Hs_Wnt8B  --------ALQLSSHGGLR--SA--------------------------NRETAFVHAIS [65]

Aqu_WntII IPGLNDVQRDLCIRYPKLVPIII--QEVPP------------------------------ [70]
Tad_8187  SSIMMHAFMKECIGKRL--ECTC--DTKPV------------------------------ [68]
Olo_WntII GVAVTYSITIACSYGSLPLTCGCLSRSKLP------------------------------ [102]
Aqu_Wnt   TAGAERQIALDCRDEKL-PNCTC----QIN------GDNG-------------------- [106]
Aqu_WntI  SAALAHVVTRDCRFNGM--QCEC--GKNTT------------------------------ [86]
Ml_WntA   SAAIVHQIARACADGNI-RSCGC------------------------------------- [94]
Ml_Wnt6   SASAMVGVVEACSDGDI-YMCGCRQMKDVA------------------------------ [105]
Ml_Wnt9   SAGITYMLTNACGEGEF-PECFC--QGQDFFNTNFTSNTT-------------------- [113]
Olo_WntI  SAAIAWSVSRQCALREDLTQCGC--GREDD------------------------------ [104]
Ml_WntX   SAGVVDVVAQSCYAGNL-TACGMCPSPNAR------------------------------ [109]
Nv_WntA   SAGVSFQITKGCSLGNW-EQCGC--DTQVR------------------------------ [106]
Nv_Wnt11  AAALTYSITQACGMKRL-KPCKC--GTNPK------------------------------ [104]
Tc_Wnt11  SAALTYTMARACASGTL-YHCTC--AGKPD------EPPN-------------------- [87]
Hs_Wnt11  AAAISHAIARACTSGDL-PGCSC--GPVPG------------------------------ [104]
Bf_Wnt11  SAAVVHTVARACAAGYL-KACTC--ARNPG------------------------------ [104]
Tc_Wnt10  SAGIAISVAKSCSRGVL-TNCGCEMHQHRH------------------------------ [109]
Nv_Wnt10  SAGMTSSVARACSMGKL-AKCGC--DESLR------------------------------ [107]
Bf_Wnt10  SAGVAHAVANACSLGKL-HTCGCDNDYPTKPQIPTYSPSS---FPGAIPGGPIPGYPPGY [136]
Spu_Wnt10 SAGVLYQVTRSCSAGKL-PYCGC--DTRFV------------------------------ [107]
Hs_Wnt10A AAGVVHAVSNACALGKL-KACGC--DASRR------GDEEAFRRKLHRLQLDALQRGKGL [131]
Hs_Wnt10B AAGVMHAVATACSLGKL-VSCGCGWKGSGEQDRLRAKLLQ----------LQALSRGKSF [129]
Nv_Wnt7A  SAGIVQAVTLACTQNP--TGCGC--DRNKD------------------------------ [103]
Spu_WntA  SAGIMYDVTKACGTGTI-LQCGC--DRVFG------------------------------ [105]
Sko_WntA  SAGVTYSVTRACGMGIL-EECGC--DTKYL--------PS-------------------- [108]
Nv_Wnt6   ------------------------------------------------------------ [7]
Nv_Wnt5   SAGVVWALARACTEGNL-STCSC--SRERR--------PL-------------------- [110]
Tc_Wnt6   AAGVTYQVTRACTTGEL-LGCSC--DRKMKSKKNKKRLKM-------------------- [109]
Spu_Wnt6  TAGVTYAATQACSMGKL-HQCGC--ANLPS------GRNE-------------------- [106]
Hs_Wnt6   AAGASHAVTQACSMGEL-LQCGC-QAPRGRAPPRPSGLPG-------------------- [111]
Bf_Wnt6   ------------------------------------------------------------ [10]
Nv_Wnt1   AAGVSHAIARACGEGKL-SACSC--DQRYR------------------------------ [103]
Bf_Wnt1   SAAVAHEVGRNCAEGTI-ETCSC--DYRSK------------------------------ [107]
Tc_Wnt1   SAAVTHAIARACSEGSI-DTCNC--ETHYKGRPHVSGNGG-------------------- [116]
Spu_Wnt1  SAAVTHSVARSCSEGTI-ESCTC--DYKFR------------------------------ [107]
Hs_Wnt1   SAGVTHSVARSCSEGSI-ESCTC--DYRRR------------------------------ [103]
Nv_Wnt3   AAGVAHSVTDACSKGRI-ESCDC--DRNLS------------------------------ [105]
Spu_Wnt3  AAGVTHAVTRACSRGDY-LECGC--DRTHR------GPPG-------------------- [109]
Bf_Wnt3   SAGVAYSVTKACAEGTS-PDCGC--DNRHK------------------------------ [131]
Hs_Wnt3   SAGVAFAVTRSCAEGTS-TICGC--DSHHK------------------------------ [105]
Hs_Wnt3A  SAGVAFAVTRSCAEGTA-AICGC--SSRHQ------------------------------ [105]
Tc_WntA   AASVAFAVTRACSKGDL-TDCSC--DTRMR------------------------------ [105]
Lgi_WntA  SAGIMYSVTRACAKGDL-DHCGC--DTKVR------------------------------ [104]
Cte_WntA  SAGVMFAVTTACAKGEL-HICDC--DEKVR------------------------------ [71]
Nv_Wnt4   SAGVAYAVTQACSSGRLGQKCGC--DRKTR------------------------------ [107]
Hs_Wnt4   SAGVAFAVTRACSSGEL-EKCGC--DRTVH------------------------------ [104]
Bf_Wnt4   AAGVAHAVTRACSSGEL-ERCGC--NRTVR------------------------------ [106]
Tc_Wnt5   SAGVSYAVSRACRDGQL-ASCGC--SRMGR--------PK-------------------- [106]
Spu_Wnt5  SAGVVNAISRSCREGQL-STCGC--GKSPR--------PP-------------------- [106]
Bf_Wnt5   AAGVVNAVSRACREGEL-TTCGC--SRAKR--------PK-------------------- [106]
Hs_Wnt5A  AAGVVNAMSRACREGEL-STCGC--SRAAR--------PK-------------------- [106]
Hs_Wnt5B  AAGVVNAISRACREGEL-STCGC--SRTAR--------PK-------------------- [106]
Nv_Wnt2   SAGVVHEVTRSCSLGEL-KDCSC--RNKKG------------------------------ [105]
Bf_Wnt2   AAGVMFSITRSCSLGEL-LDCAC--DPKKR------GFSE-------------------- [109]
Hs_Wnt2   SAGVVFAITRACSQGEV-KSCSC--DPKKM------------------------------ [105]
Hs_Wnt2B  SAGVVHAITRACSQGEL-SVCSC--DPYTR------GRHH-------------------- [109]
Tc_Wnt7   SAGVAYAVTSACARGNI-SACGCAPGPKLR------------------------------ [106]
Spu_Wnt7  SAGITHAITEACMQGNL-TNCSC--DRSKE------------------------------ [105]
Bf_Wnt7B  SAALVHAIVTACSQGNI-SDCGC--DRTKE------------------------------ [104]
Hs_Wnt7A  AAGVAHAITAACTQGNL-SDCGC--DKEKQ------------------------------ [104]
Hs_Wnt7B  AAGVAHAVTAACSQGNL-SNCGC--DREKQ------------------------------ [104]
Nv_Wnt16  SAGVVHAVGKSCSKGNL-TECSCESKRGAR------------------------------ [106]
Hs_Wnt16  AAGLVHSVTRSCSAGNM-TECSC--DTTLQ------------------------------ [110]
Pte_Wnt16 SAGATHAVTQACSAGNL-TDCSCDTSRQGQ------------------------------ [106]
Sko_Wnt16 TAGVVYAVTRACSAGNL-TDCTC--DREHG------------------------------ [66]
Tad_6071  SAAIAHTLYRDCSKGKI-KECLCDSHQSLR------------------------------ [103]
Tc_Wnt8   TAGIIYSITRDCSQGVI-KGCGC--DPKLRKNIYQEAKTK-------------------- [111]
Nv_Wnt8B  AAGVTFALTMDCRLGAF-EDCSCIHGKSEG------------------------------ [101]
Pdu_Wnt9  ------------------------------------------------------------ [0]
Spu_Wnt9  SAGLVHAIAQGCSRGTL-DRCSC--DDVSF------------------------------ [38]
Csp_Wnt9  SSSLVHTFSRACAQGRL-DRCTC--DESFS------------------------------ [45]
Bf_Wnt14  SSGLTHALGRACSSGKL-ERCTC--DESFN------------------------------ [100]
Hs_Wnt9A  SAGLTHALAKACSAGRM-ERCTC--DEAPD------------------------------ [101]
Hs_Wnt9B  SAALTHTLARACSAGRM-ERCTC--DDSPG------------------------------ [99]
Nv_Wnt8A  AAAVTYFLTRDCRRGIF-RNCAC--VRQTG------------------------------ [47]
Spu_Wnt8  VCGVMYSLTKNCSQGAF-DDCGC--DKRRN------------------------------ [90]
Bf_Wnt8   AAGVMYVLTRNCSKGAF-EQCGCDLTNNGK------------------------------ [101]
Hs_Wnt8A  SAGVMYIITKNCSMGDF-ENCGCDGSNNGK------------------------------ [98]
Hs_Wnt8B  SAGVMYTLTRNCSLGDF-DNCGCDDSRNGQ------------------------------ [94]

Aqu_WntII ----------------LFYSWQWGG-C-SDDVG-FGVMLTRAFLDTRNNATNKTGN---- [107]
Tad_8187  --------------GPKSNVTSWKALC-VSHYT-YSINLTKLILDKSFENSK-------- [104]
Olo_WntII --------------PFGNRTYEWGE-C-SHDVS-RAATLASNFIIAG-EEGEDEETSADD [144]
Aqu_Wnt   ---------------VVNSTFFLYE-C-SFDIA-KAHDIMSKFLETP-SN---------- [137]
Aqu_WntI  --------------ISSAGNQVMYG-C-SSNWE-FGMEMSAKFMDGK-EKHG-------V [121]
Ml_WntA   -----------------GVNNEYSSAC-DDNIR-YGILFARQYLDSPQSTHAPPGSVTVH [135]
Ml_Wnt6   ---------------DPQPGWTWGG-C-SDSIDNVVIDKTKRFVNSP-HQGS-------- [139]
Ml_Wnt9   -----------SFHYTNGSSWHMAG-C-DDNVE-VASNIVLESQRTY-SRRR-------R [151]
Olo_WntI  ---------------EAGDDWDWGG-C-GDNLD-QGRESSARFLRDDVKSPS-------- [138]
Ml_WntX   ---------------SMGPNNQWGL-C-SDNIV-DSATFAKRLLDAR-ENSY-------T [143]
Nv_WntA   ----------GRVQTKDEASWEWGG-C-SENVG-HGDDFSRKFMDPE-PPRK-------- [144]
Nv_Wnt11  ---------------FKHPDGEWGG-C-HDNIA-RGMRFSKDFTDAV-EAQRM------R [139]
Tc_Wnt11  ------------------SNFQWGG-C-GDNIH-WGVYFAKRFIDNV-EKNNVDK----S [121]
Hs_Wnt11  --------------EPPGPGNRWGG-C-ADNLS-YGLLMGAKFSDAPMKVKK-------T [140]
Bf_Wnt11  --------------EKPDGNYTWGG-C-GDNVK-FGLEFGSRFADAP-MRKK-------K [139]
Tc_Wnt10  --------------NNTKGAWKWAG-C-SHNLH-YGSKFSKMFFESK-EVND-------- [143]
Nv_Wnt10  ---------------GRGTGWEWGG-C-GDNID-YGIETSAKFLDSR-EKGR-------- [140]
Bf_Wnt10  TQGQTAVLHTNSGGGKSYNDWSWGG-C-SHNIE-YGIKFSKDFLDSR-ETSV-------- [184]
Spu_Wnt10 ---------------GSGEGFEWGG-C-SHDIK-FGEGFAIDFLDSSEKSGR-------- [141]
Hs_Wnt10A SHGVPEHPALPTASPGLQDSWEWGG-C-SPDMG-FGERFSKDFLDSR-EPHR-------- [179]
Hs_Wnt10B PHSLPSPGPGSSPSPGPQDTWEWGG-C-NHDMD-FGEKFSRDFLDSR-EAPR-------- [177]
Nv_Wnt7A  --------------GISREGWKWGG-C-SVNIG-HGLAVAKEFLNANDAVRS-------- [138]
Spu_WntA  -------------QDNPDVEWKWGG-C-SDNLE-YGNHFTETFIDDSVTKK--------- [140]
Sko_WntA  ---------------SEESNWNWDG-C-NDNIG-YGMYFSRDFMDAI-EDDL-------I [142]
Nv_Wnt6   -----------------RHDFERRG-C-QHVYTQFGFDTAKQFMDPMGSR---------- [38]
Nv_Wnt5   ---------------DLNKEYQWGG-C-GDNIE-YAVKFGREFMEAG-EDHRPTEEDRKK [151]
Tc_Wnt6   -------------ASMPEGDWEWEA-CGGENID-FGLKKSKDFLDTRYKKRS-------- [146]
Spu_Wnt6  --------------LDTNEAWVWGG-C-GDNVE-YGYTKSKEFVDAHMKRRS-------- [141]
Hs_Wnt6   ----TPGPPGPAGSPEGSAAWEWGG-C-GDDVD-FGDEKSRLFMDARHKRGRG------- [157]
Bf_Wnt6   ---------------SPDGSWEWGG-C-GDDID-FGYTKSREFMDAQ-TRHR-------S [44]
Nv_Wnt1   --------------GVSKQGWQWGG-C-SDNIH-FADNFSKRFVDAQ-EKGR-------- [137]
Bf_Wnt1   --------------GPAGEDWEWGG-C-SDNVE-FGKQFAKQFVDAGEKTKD-------- [142]
Tc_Wnt1   -----------GAAVAGVRDFEWGG-C-SDNIG-FGFTVSREFVDAG-ERGK-------- [153]
Spu_Wnt1  --------------GDSGNDWEWGG-C-SDNAD-FGHRFGKKFVDSG-EKGR-------- [141]
Hs_Wnt1   --------------GPGGPDWHWGG-C-SDNID-FGRLFGREFVDSG-EKGR-------- [137]
Nv_Wnt3   --------------GRSSKGWTWSG-C-NSNIK-FGVWFSKQFTEAR-ERGG-------- [139]
Spu_Wnt3  ----------GRIGIVPNSTWRWGG-C-SEEVW-YSMELTKDFLKPTAAK---------- [146]
Bf_Wnt3   --------------GPPGEGWRWGG-C-SEDVL-FGTKFSRDFVDARIRGRR-------- [166]
Hs_Wnt3   --------------GPPGEGWKWGG-C-SEDAD-FGVLVSREFADAR-ENRP-------- [139]
Hs_Wnt3A  --------------GSPGKGWKWGG-C-SEDIE-FGGMVSREFADAR-ENRP-------- [139]
Tc_WntA   --------------QKKSHKWKWGG-C-SEDIK-YGEKFSRDFLDSK-EDDK-------- [139]
Lgi_WntA  -------------RISTEGEFEWGG-C-SDNIR-YGSKFSKDFVDSK-EMRI-------- [139]
Cte_WntA  -------------SQDTKGGFIWGG-C-SHNVA-FGDRFTREFVDSN-ENRF-------- [106]
Nv_Wnt4   ---------------GQADGFNWAG-C-SDDID-FGMTFATRFVDAR-ERGSGIGS---- [144]
Hs_Wnt4   --------------GVSPQGFQWSG-C-SDNIA-YGVAFSQSFVDVR-ERSKGAS----- [141]
Bf_Wnt4   --------------GTIPEGFHWAG-C-SDNFA-FGAAFSQTFVDAR-ERGRVAAT---- [144]
Tc_Wnt5   ---------------DLRKDWVWGG-C-GDNLE-YGYKFTQNFVDVR-EKERKFKRGSKE [147]
Spu_Wnt5  ---------------DIPRDWVWGG-C-GDNID-YGFRFAREFVDAR-EMETNPQRGSFA [147]
Bf_Wnt5   ---------------DLNRDWLWGG-C-GDDVE-YGYYFAREFVDAQ-EKQIIPTPGSQA [147]
Hs_Wnt5A  ---------------DLPRDWLWGG-C-GDNID-YGYRFAKEFVDAR-ERERIHAKGSYE [147]
Hs_Wnt5B  ---------------DLPRDWLWGG-C-GDNVE-YGYRFAKEFVDAR-EREKNFAKGSEE [147]
Nv_Wnt2   ---------------RSRKGFEWGG-C-SDNIQ-YGLNFAKAFVDSR-EVEK-------- [138]
Bf_Wnt2   ---------------DSMGEFEWGG-C-SDNVK-FGEGFTRKFVDARDRSQR-------- [143]
Hs_Wnt2   -----------GSAKDSKGIFDWGG-C-SDNID-YGIKFARAFVDAKERKGK-------- [143]
Hs_Wnt2B  ---------------DQRGDFDWGG-C-SDNIH-YGVRFAKAFVDAK-EKRL-------K [143]
Tc_Wnt7   --------------EPAPSGWKWGG-C-SVDIN-FGMRFARKFMDAR-ELEG-------- [140]
Spu_Wnt7  -------------TGVTDEGWRWGG-C-SADVE-YGLRFSRLFVDSG-EVAN-------- [140]
Bf_Wnt7B  -------------GDLNDEGWKWGG-C-SADVK-YGLRFCKKFVDAR-EVEQ-------- [139]
Hs_Wnt7A  ------------GQYHRDEGWKWGG-C-SADIR-YGIGFAKVFVDAR-EIKQ-------- [140]
Hs_Wnt7B  ------------GYYNQAEGWKWGG-C-SADVR-YGIDFSRRFVDAR-EIKK-------- [140]
Nv_Wnt16  ---------------NQPKGWEWGG-C-SDNVN-YGVWLSKTFVDAPEKADRRARSQR-- [146]
Hs_Wnt16  ------------NGGSASEGWHWGG-C-SDDVQ-YGMWFSRKFLDFPIGNTTGK------ [149]
Pte_Wnt16 ---------------SMPEGWKWGG-C-SDNVR-YGMMFARQFVDAPERAERKR------ [142]
Sko_Wnt16 --------------ETHEEGWNWRG-C-SDNIH-YAIGFSKTFVDAPDKAFKGD------ [103]
Tad_6071  ---------------------KTGEEC-LSNAD-WSLKMTRTFTDLFEFKSKSP------ [134]
Tc_Wnt8   ---------------NLERDWTWGG-C-SDDSS-FGEELVLKLLEDN-EESS-------- [144]
Nv_Wnt8B  ----------------NKGNW-WGG-C-NENVK-FGEVMARHFLEAL-QSGK-------- [132]
Pdu_Wnt9  ------------------------------------------------------------ [0]
Spu_Wnt9  ------------SAEANREAWKWGG-C-GDNLK-YSQRFLKDFLKNRSSGSR-------- [75]
Csp_Wnt9  -------------ASKNKEAWLWGG-C-GDNIQ-YGMKFARRFLRWM-RKSL-------- [80]
Bf_Wnt14  -------------DIDNRETWLWGG-C-GDNLK-YSRKFARQFLSMNKAEEQ-------- [136]
Hs_Wnt9A  --------------LENREAWQWGG-C-GDNLK-YSSKFVKEFLGRR-SSK--------- [134]
Hs_Wnt9B  --------------LESRQAWQWGV-C-GDNLK-YSTKFLSNFLGSK-RGNK-------- [133]
Nv_Wnt8A  ------------------QAGEWRG-C-NDNVK-FGEVLSKHFLNARHVDKR-------- [78]
Spu_Wnt8  -------------GNSGGEGWTWGG-C-SDNVR-FGERMASDIMDDA-ESSQ-------- [125]
Bf_Wnt8   ---------------KAEGGWTWGG-C-SDDIA-FGERISKMYSDGV-ENGQ-------- [134]
Hs_Wnt8A  ---------------TGGHGWIWGG-C-SDNVE-FGERISKLFVDSL-EKGK-------- [131]
Hs_Wnt8B  ---------------LGGQGWLWGG-C-SDNVG-FGEAISKQFVDAL-ETGQ-------- [127]

Aqu_WntII --ELEA------------------SL--VNLHNNAVGRTV---VSDNMQVKCRCHGASGS [142]
Tad_8187  --DSRA-------------------L--MNHHNLRAGRIA---VKRTLYNECTCHGTSGS [138]
Olo_WntII --RLNS-------------------L--ANVHNYEAGTKI---ATTAVKVVCRCLGGTLS [178]
Aqu_Wnt   --DDTA-------------------I--IAEHNHNVGSN----LVGQRYRKCRCTGFSGS [170]
Aqu_WntI  VIGDRQ-------------------L--INLQNNQVGRTVFLDVNHKKEPTCKCVGVSAS [160]
Ml_WntA   RSKEEL------------------IRSAVNIHNNNAGRQI---VDMTARTRCTCYGMSGS [174]
Ml_Wnt6   --TMPD-------------------R--IKRHNNLAGSLA---LEKNMETVCKCQGLSGS [173]
Ml_Wnt9   NIDTRA-------------------L--VVQHNNKVGIQA---LQDTVTLDCRCHGMSGT [187]
Olo_WntI  --PERR-------------------L--MDDHNIKAGIEI---AVRETKRNCRCHGLCGA [172]
Ml_WntX   --PLSA----------------------LNLHNNHVGRET---IYELAGKTCRCHGQSAS [176]
Nv_WntA   --ELEY-------------------L--LVKHNNEAGRKA---LKDNMGKTCKCHGVSGS [178]
Nv_Wnt11  KHKSMA-------------------VALMNLHNNGVGRKA---VHSRLEFHCRCHGVSGG [177]
Tc_Wnt11  --RKRRKGYEYDEDRKSKLVREEIAA--VNLHNNRVGRRI---IRESIQTQCKCHGVSGS [174]
Hs_Wnt11  GSQANK-------------------L--MRLHNSEVGRQA---LRASLEMKCKCHGVSGS [176]
Bf_Wnt11  RSHTQT-------------------L--MNLHNSEAGRLA---VQNTMTTKCKCHGVSGS [175]
Tc_Wnt10  --DIHS-------------------Q--VSLHNSKIGRMT---VFANMQIKCKCHGLSGS [177]
Nv_Wnt10  --DLHS-------------------M--MNMHNNMVGRTT---LSENAKTKCKCHGMCGS [174]
Bf_Wnt10  --DIFS-------------------R--MRLHNNRAGRLR---LGYQARFTRVVKGV--- [215]
Spu_Wnt10 --DAQA-------------------R--MNLHNKRAGRLA---VSHYAEKRCKCHGMSGS [175]
Hs_Wnt10A --DIHA-------------------R--MRLHNNRVGRQA---VMENMRRKCKCHGTSGS [213]
Hs_Wnt10B --DIQA-------------------R--MRIHNNRVGRQV---VTENLKRKCKCHGTSGS [211]
Nv_Wnt7A  --DIAL----------------------MNRHNNEVGREV---IRNNLDLSCKCHGPSGS [171]
Spu_WntA  --TAAD-------------------L--MAVQNYKAGRKI---IEKNMSIKCKCHGVSGS [174]
Sko_WntA  --NGLS-------------------L--MNIHNNEAGRQV---IKHEMYTKCKCHGVSGS [176]
Nv_Wnt6   --DAKA-------------------L--ISRHNNKAGRLA---VKNHMEKKCRCHGLSQT [72]
Nv_Wnt5   --YART-------------------L--MNLHNNNLGRRV---VKDISVVECKCHGVCGS [185]
Tc_Wnt6   --DMKT-------------------L--VKLHNYVAGRMA---IKNHMRTECKCHGLSGS [180]
Spu_Wnt6  --DIGT-------------------L--VTLHNNEAGRLS---IAKHMRRECKCHGLSGS [175]
Hs_Wnt6   --DIRA-------------------L--VQLHNNEAGRLA---VRSHTRTECKCHGLSGS [191]
Bf_Wnt6   --DIRT-------------------L--LTLHNNEAGRLA---EKNFMRTECKCHGLSGS [78]
Nv_Wnt1   --DFRA-------------------Q--INLHNNEAGRAA---VRNNMIVECKCHGLSEA [171]
Bf_Wnt1   --SVRY-------------------L--VNMHNNEAGRVA---VAENLRRECKCHGMSGS [176]
Tc_Wnt1   --TIRE-------------------K--MNLHNNEAGRWH---VKDQMRQECKCHGMSGS [187]
Spu_Wnt1  --DLRH-------------------A--MNLHNNEAGRKT---VSSEMRRECKCHGMSGS [175]
Hs_Wnt1   --DLRF-------------------L--MNLHNNEAGRTT---VFSEMRQECKCHGMSGS [171]
Nv_Wnt3   --DLRQ-------------------I--MNRHNSRAGRKA---LEELVWRKCKCHGLSGS [173]
Spu_Wnt3  --RART-------------------K--MDRHNTDAGRNA---VLHNMELRCKCHGVSGS [180]
Bf_Wnt3   --DGRS-------------------A--MDRHNNEAGRQS---IMKNLQLKCKCHGLSGS [200]
Hs_Wnt3   --DARS-------------------A--MNKHNNEAGRTT---ILDHMHLKCKCHGLSGS [173]
Hs_Wnt3A  --DARS-------------------A--MNRHNNEAGRQA---IASHMHLKCKCHGLSGS [173]
Tc_WntA   --TADG-------------------L--MNLHNNEAGRRS---VKSRMVRTCKCHGVSGS [173]
Lgi_WntA  --SEDG-------------------L--MNVWNNGAGRKM---VKDELELMCKCHGVSGS [173]
Cte_WntA  --NDEG-------------------L--MNLWNNNAGRKA---IRTSMKLLCKCHGVSGS [140]
Nv_Wnt4   --PARV-------------------L--MNLHNNRGGRLA---VKKFMDLQCKCHGVSGS [178]
Hs_Wnt4   --SSRA-------------------L--MNLHNNEAGRKA---ILTHMRVECKCHGVSGS [175]
Bf_Wnt4   --SSRA-------------------L--MNLHNNEAGRRN---LVDHMKTECKCHGVSGS [178]
Tc_Wnt5   --QGRN-------------------L--MNLHNNEAGRRA---VIKKSKVTCKCHGVSGS [181]
Spu_Wnt5  --YDRM-------------------K--MNLHNNEAGRKA---VYDNAGTECKCHGVSGS [181]
Bf_Wnt5   --HARQ-------------------L--MNMHNNEAGRKL---TFSNARVACKCHGVSGS [181]
Hs_Wnt5A  --SARI-------------------L--MNLHNNEAGRRT---VYNLADVACKCHGVSGS [181]
Hs_Wnt5B  --QGRV-------------------L--MNLQNNEAGRRA---VYKMADVACKCHGVSGS [181]
Nv_Wnt2   --DARA-------------------L--MNLHNNHVGRRV---VKTNMSLDCKCHGVSGS [172]
Bf_Wnt2   --DARA-------------------V--MNMHNNRAGRRG---VAKNMKMECKCHGVSGS [177]
Hs_Wnt2   --DARA-------------------L--MNLHNNRAGRKA---VKRFLKQECKCHGVSGS [177]
Hs_Wnt2B  --DARA-------------------L--MNLHNNRCGRTA---VRRFLKLECKCHGVSGS [177]
Tc_Wnt7   --DERS-------------------V--MNLHNNKAGRKA---VKMSLLTECKCHGVSGS [174]
Spu_Wnt7  --NAKT-------------------L--MNLHNNEVGRKV---VEDHVGMECKCHGVSGS [174]
Bf_Wnt7B  --NARA-------------------L--MNLHNNEAGRKV---IDQHTRLECKCHGVSGS [173]
Hs_Wnt7A  --NART-------------------L--MNLHNNEAGRKI---LEENMKLECKCHGVSGS [174]
Hs_Wnt7B  --NARR-------------------L--MNLHNNEAGRKV---LEDRMQLECKCHGVSGS [174]
Nv_Wnt16  --KARA-------------------M--MNLHNNEAGREA---VLALMRVQCRCHGVSSS [180]
Hs_Wnt16  --ENKV-------------------LLAMNLHNNEAGRQA---VAKLMSVDCRCHGVSGS [185]
Pte_Wnt16 --DVRA-------------------L--MNLHNNNAGRLA---IARQMELKCRCHGVSGS [176]
Sko_Wnt16 --LLRS-------------------L--MNLHNNEVGRKA---IEEQMDIQCRCHGVSGS [137]
Tad_6071  --NART-------------------L--MNLHNSQIGRKI---TAKHIKKMCKCHGTSTA [168]
Tc_Wnt8   --DAQA-------------------F--INRHNNRIGREI---IREKMLKTCKCHGVSGS [178]
Nv_Wnt8B  --DEHS-------------------L--LNVHNNEVGRKA---VRATLKRECRCHGISGS [166]
Pdu_Wnt9  --------------------------------------------------TCKCHGVSGS [10]
Spu_Wnt9  --DLRS-------------------K--MERHNSDLGIRT---VRRRVDKVCKCHGISGA [109]
Csp_Wnt9  --DLQA-------------------T--ADSHNSDVGIRV---VRNGINKTCKCHGVSGS [114]
Bf_Wnt14  --DLRA-------------------A--VDRHNTNLGIRV---VRSRVKTTCKCHGVSGS [170]
Hs_Wnt9A  --DLRA-------------------R--VDFHNNLVGVKV---IKAGVETTCKCHGVSGS [168]
Hs_Wnt9B  --DLRA-------------------R--ADAHNTHVGIKA---VKSGLRTTCKCHGVSGS [167]
Nv_Wnt8A  --KARA-------------------V--IHLHNNAVGRKA---VKKTLKQQCKCHGVSGG [112]
Spu_Wnt8  --GAIS-------------------V--MTLHNNEAGRKA---VKQTLQRTCKCHGVSGS [159]
Bf_Wnt8   --DARA-------------------A--MNLHNNDVGRKA---VRQTMKRVCKCHGVSGS [168]
Hs_Wnt8A  --DARA-------------------L--MNLHNNRAGRLA---VRATMKRTCKCHGISGS [165]
Hs_Wnt8B  --DARA-------------------A--MNLHNNEAGRKA---VKGTMKRTCKCHGVSGS [161]

Aqu_WntII CATRTCYSQLP-TVRDISTDMKIKYNHSVKVTA----HVNR------------------- [178]
Tad_8187  CQFKTCWQRVA-SPLSIGNEIYKQYKDARLVQVVKDQLIRK------------------- [178]
Olo_WntII CATKVCHRELR-QFSHIGSTLVDKYNKAVQ-IK----LSKN------------------- [213]
Aqu_Wnt   CSVQTCYFASP-DIDTIGQRVREKYGSSVEVTV----NASN------------------- [206]
Aqu_WntI  CSAKTCQRGLE-AFSVVAASIKDKYKKSCKVSV----KASA------------------- [196]
Ml_WntA   CTTYICYKQVA-PFQEIGRELYKRYKEAVK------------------------------ [203]
Ml_Wnt6   CTVKTCYRRIP-VMATIGRSLLTSYKYAERVLD----TRHD------------------- [209]
Ml_Wnt9   CATKTCMRKMP-PFSVVGDYLEYKFHGARRVI-----HKKS------------------- [222]
Olo_WntI  CAIKSCWKELPRNFHQIGAVVENKFDGSVKMKL----NSGG------------------- [209]
Ml_WntX   CSVQTCWHAFP-HFEKVAKKLAMKYDMALLAVE----SRKR------------------- [212]
Nv_WntA   CTVKICWRTMP-NFSVVAQLLRKKFDQATKVKA----NDKK------------------- [214]
Nv_Wnt11  CTAKTCIRRLG-DFRLVADLLKNRYARIVYVES----KTKS------------------- [213]
Tc_Wnt11  CNVKTCWKGLP-PMFEIGRKLMKQYTNAKEVSR--------------------------- [206]
Hs_Wnt11  CSIRTCWKGLQ-ELQDVAADLKTRYLSATKVVH----RPMG------------------- [212]
Bf_Wnt11  CNVKTCWKSLA-DLTEISHELAEKYSYAIKVVK----RKIG------------------- [211]
Tc_Wnt10  CELKTCWKQVP-NFHYVGKSLKEKFESAIQVDQ----ANKK------------------- [213]
Nv_Wnt10  CSVKTCWKTVP-DIREIGDRLMEKYDHATTIGM----GNGR------------------- [210]
Bf_Wnt10  VVIGNKWALMT------------------------------------------------- [226]
Spu_Wnt10 CQLKTCWMQTP-HFREVGNRLMEKFSLALEIRA----RNTN------------------- [211]
Hs_Wnt10A CQLKTCWQVTP-EFRTVGALLRSRFHRATLIRP----HNRN------------------- [249]
Hs_Wnt10B CQFKTCWRAAP-EFRAVGAALRERLGRAIFIDT----HNRN------------------- [247]
Nv_Wnt7A  CNTKTCWKSVP-SFRMVGEKLRALYESRQATVKVVAAMKKS------------------- [211]
Spu_WntA  CTSQVCWNAMP-KLRQISEALLKSHIQAYHMMY----SKRS------------------- [210]
Sko_WntA  CTSKICWRTMR-KMRDIGDILMDKYFQAIRVKY----AKKR------------------- [212]
Nv_Wnt6   CQMKTCWWELP-AFRSVSDRIKTHFDGAVK-VY----VDNK------------------- [107]
Nv_Wnt5   CNLKTCWRQLV-EFREIGNALHDKYDAAVQ-VA----LKRK------------------- [220]
Tc_Wnt6   CTLKTCWRKMP-PFREVGNRLKERFDGAVKVIA----GNDG------------------- [216]
Spu_Wnt6  CTLKTCWKKMP-TFRDVGNRLKSYFDGAVKVTG----GNSG------------------- [211]
Hs_Wnt6   CALRTCWQKLP-PFREVGARLLERFHGASRVMG----TNDG------------------- [227]
Bf_Wnt6   CAVKTCWKKMP-IFREVGVRLKERFNGAFQVMG----SNNG------------------- [114]
Nv_Wnt1   CTVKTCWKRLP-DFRLVGDDLKRKFDNASMVEYQQNNNNRN------------------- [211]
Bf_Wnt1   CTLKTCWMRLP-NFRDVGDSLKEKFDGASKVAFPDIGNNRG------------------- [216]
Tc_Wnt1   CTIKTCWMRLP-PFRVIGDLLKDRFDGASHVAASGHHRNNNNAHQNRPPKNPKLNAISSN [246]
Spu_Wnt1  CTIETCWMRLP-TFRTVGELIKERFDGASRVTM----RNDG------------------- [211]
Hs_Wnt1   CTVRTCWMRLP-TLRAVGDVLRDRFDGASRVLY----GNRG------------------- [207]
Nv_Wnt3   CSMKTCWMQQA-NFRQIGDHLKVKYDSAVEMTT----KVNR------------------- [209]
Spu_Wnt3  CELKTCWWEMA-PFRKLGDALKTKYDMAAEMAV----ERQR------------------- [216]
Bf_Wnt3   CEIKTCWWAQP-DFRTVGNVLKDKYDSASEMAV----ERHR------------------- [236]
Hs_Wnt3   CEVKTCWWAQP-DFRAIGDFLKDKYDSASEMVV----EKHR------------------- [209]
Hs_Wnt3A  CEVKTCWWSQP-DFRAIGDFLKDKYDSASEMVV----EKHR------------------- [209]
Tc_WntA   CSMQICWRRLP-PFRKVGDALFQRYEGASHVKF----VERK------------------- [209]
Lgi_WntA  CSVKICWRKMK-SFRAIGSALKGRFDGASLVKM----DRRR------------------- [209]
Cte_WntA  CSAKICWKTMT-GFRNIGSQLKDKFDGASRVIH----HDKK------------------- [176]
Nv_Wnt4   CNIKTCWRALP-NFRIVGDYIKEKFDGATEVEY----KLIG------------------- [214]
Hs_Wnt4   CEVKTCWRAVP-PFRQVGHALKEKFDGATEVEP----RRVG------------------- [211]
Bf_Wnt4   CELKTCWRAMP-PFREVGARLKEKFDGATEVQQ----KKIG------------------- [214]
Tc_Wnt5   CSLITCWQQLA-TFREIGDYLRDKYDGATEVRI----NRRG------------------- [217]
Spu_Wnt5  CSLKTCWLQLS-PFNRVGTILKDKYDGATNVRV----NKKG------------------- [217]
Bf_Wnt5   CSLKTCWQQLA-DFRTVGNLLKDKYDGANEVKL----IKRG------------------- [217]
Hs_Wnt5A  CSLKTCWLQLA-DFRKVGDALKEKYDSAAAMRL----NSRG------------------- [217]
Hs_Wnt5B  CSLKTCWLQLA-EFRKVGDRLKEKYDSAAAMRV----TRKG------------------- [217]
Nv_Wnt2   CSVRTCWKSIS-SFRIVGQHLREKYTTAVQVTV----GQSG------------------- [208]
Bf_Wnt2   CTLRTCWRAMA-HFRY-GIKQRNKQKQDER--D----WEQ-------------------- [209]
Hs_Wnt2   CTLRTCWLAMA-DFRKTGDYLWRKYNGAIQVVM----NQDG------------------- [213]
Hs_Wnt2B  CTLRTCWRALS-DFRRTGDYLRRRYDGAVQVMA----TQDG------------------- [213]
Tc_Wnt7   CTMKTCWKTLP-GFRQVGDNLMKKYYRARPVTSVPSSPGPR------------------- [214]
Spu_Wnt7  CTTKTCWTMLP-NFRSVGDVLKEKYERTLQ-VE----PVKA------------------- [209]
Bf_Wnt7B  CTMKTCWITLP-RFREVGNILKEKYHHDAQLVE----AVRA------------------- [209]
Hs_Wnt7A  CTTKTCWTTLP-QFRELGYVLKDKYNEAVHVEP----VRAS------------------- [210]
Hs_Wnt7B  CTTKTCWTTLP-KFREVGHLLKEKYNAAVQVEV----VRAS------------------- [210]
Nv_Wnt16  CAVKTCSKSLP-KFEEVGEALKAEYKDAIRAVY----IKRK------------------- [216]
Hs_Wnt16  CAVKTCWKTMS-SFEKIGHLLKDKYENSIQISD----KTKR------------------- [221]
Pte_Wnt16 CELKTCWNKLP-SFEQVGHFLKSKYDNSIQVSL----KAKR------------------- [212]
Sko_Wnt16 CNVKSCWKTMP-HFPNVGDYLKTRYESSVELHP----RAKK------------------- [173]
Tad_6071  CTYNTCWNILV-SFEDIGQDLLNLYRNAAYITK----SNKD------------------- [204]
Tc_Wnt8   CSFQTCWMQMP-TFPEIAKQLRERYDRAIMISF----ERVQ------------------- [214]
Nv_Wnt8B  CSTRTCWRKLS-SFAEVGQYLVEKYSTAKRVIF------QN------------------- [200]
Pdu_Wnt9  CTTQTCWHTLS-EFEEIGKILKMKYRNAVRYPP----GGSH------------------- [46]
Spu_Wnt9  CTTQTCWKQLG-PFHSIGVDLKEKYERSVQVIL----ANRA------------------- [145]
Csp_Wnt9  CTVQTCWRQLA-NFHEVGSDLKSKYDSAVKVVV-----SAN------------------- [149]
Bf_Wnt14  CSVQTCWRQLA-PFHEIGDVLKNKYEKAMKVVS----MTNG------------------- [206]
Hs_Wnt9A  CTVRTCWRQLA-PFHEVGKHLKHKYETALKVGS----TTNE------------------- [204]
Hs_Wnt9B  CAVRTCWKQLS-PFRETGQVLKLRYDSAVKVSS----ATNE------------------- [203]
Nv_Wnt8A  CSSKSCWKTLP-LFSEIGDYLKAKYQQAQKVRL----HTNK------------------- [148]
Spu_Wnt8  CSLQTCWNHVA-NFRVIGDEIKRKYFQAVRVDF----VRGK------------------- [195]
Bf_Wnt8   CTTKTCWLQLA-DFRAIGVFLKKKYKKADKVDYVRGQLTEN------------------- [208]
Hs_Wnt8A  CSIQTCWLQLA-EFREMGDYLKAKYDQALKIEM--------------------------- [197]
Hs_Wnt8B  CTTQTCWLQLP-EFREVGAHLKEKYHAALKVDL----LQGA------------------- [197]

Aqu_WntII ---GTTVL-------RSTSSSNTEAVS--------PPVD------SLVHVKNS--VKYCI [212]
Tad_8187  ---KSTAK---------LDNAEKESKP--------VSAG------KLVYLERS--PNYCN [210]
Olo_WntII ---G-----------ERLKSADSTTGT--------FEDT------DLVYANSA---SLCE [242]
Aqu_Wnt   ---------------SALQPVVQTINN---------HDN------ELVYLKRS--PTFCN [234]
Aqu_WntI  -----------------LQPHQCNSSS--------ISNT------TLVHTLSS--PDYCH [223]
Ml_WntA   --------------------VRSVFSP--------TKST------RLAFIDES--PDFCK [227]
Ml_Wnt6   ---GT------------WVLYDLQGVQ--------PRDV------DLIYMDSTNPDQFCE [240]
Ml_Wnt9   ---GYGL--------LVASPGRKEPRE--------PRRD------ELLYYEKS--PNFCS [255]
Olo_WntI  ---GE------------LEVAERNHVP--------PSNF------DLVYLESTDYSRFCV [240]
Ml_WntX   ---SGQFKLL-----EADQPSKRLVRH--------KGNREVMEVTHLYYLNES--PSYCD [254]
Nv_WntA   ---TKLQRITRG---KRGKKKRQKGRR--------PSAG------DLVFAEKS--PKFCI [252]
Nv_Wnt11  ---KRKAR---------VLKSKRGRRR--------YTSS------DLVALQGS--PNYCH [245]
Tc_Wnt11  -----------------YYVEGNLGKT--------RISD------HLLYLSKS--PDYCT [233]
Hs_Wnt11  ---TR----------KHLVPKDLDIRP--------VKDS------ELVYLQSS--PDFCM [243]
Bf_Wnt11  ---TR----------QQLVPEDRRSRR--------HGSG------DLIFVENS--PNYCM [242]
Tc_Wnt10  ---KLKQRIKS----RQWTPHKKKHKR--------GLKN------NLLFYEKS--PHFCD [250]
Nv_Wnt10  ---L-----------RLHLTRRKARRS--------SVGR------ALVYYEDS--PNYCI [240]
Bf_Wnt10  ------------------------------------------------------------ [226]
Spu_Wnt10 ---SGSVELVTRAR-SQFSTPRKKRRF--------PPQE------ELVFLEKS--PDFCD [251]
Hs_Wnt10A ---GGQLEPGPAGAPSPAPGAPGPRRR--------ASPA------DLVYFEKS--PDFCE [290]
Hs_Wnt10B ---SGA-----------FQPRLRPRRL----------SG------ELVYFEKS--PDFCE [275]
Nv_Wnt7A  ---KGGQVPAY----IVVKGTNKVVKP--------NSSA------NLVYLDNS--PSYCN [248]
Spu_WntA  ---------------LKLRPLQERNRN--------PSKT------DIVYLTPS--PDYCE [239]
Sko_WntA  ---------------KRLRPHSKTGAR--------LPVT------ELVYLDTS--PDWCE [241]
Nv_Wnt6   ---G-----------ERIIAEESTVKP--------PTEE------DLVYTTRS--PDFCN [137]
Nv_Wnt5   ---EGRSLLLPMRS-RHYSQRKAKSAQ--------ETRD------ELVYIDKS--PDFCS [260]
Tc_Wnt6   ---------------QSFMPEDSSIKP--------PGKT------GLVYSEES--PHFCL [245]
Spu_Wnt6  ---------------ENLIPEDETVKQ--------PTIK------DLVYSMES--HDFCE [240]
Hs_Wnt6   ---------------KALLPAVRTLKP--------PGRA------DLLYAADS--PDFCA [256]
Bf_Wnt6   ---------------KYLIPVGDTIKA--------PTAE------DLVYTNES--PNFCK [143]
Nv_Wnt1   ---SNRNRNEDP---ALFIPSKPYLRR--------PTVY------DLVYYEHS--PNFCE [249]
Bf_Wnt1   ---SRAKV-------TGLVPKNSRHKF--------PTDN------DLVYHERS--PNFCR [250]
Tc_Wnt1   SIHSKRENRRKHKYGFQLKPFNPEHKP--------PGTK------DLVYYEMS--PGFCE [290]
Spu_Wnt1  ---SPSDRETE----SSFVPYNPSHKQ--------PASR------DLVYFENS--PDFCE [248]
Hs_Wnt1   ---SNRASRAEL---LRLEPEDPAHKP--------PSPH------DLVYFEKS--PNFCT [245]
Nv_Wnt3   ---RGKKR---------LKPKYSHFKK--------PSDK------DLIYFETS--PNYCD [241]
Spu_Wnt3  ---KGRTFV------EELAPRYDDFKE--------PTTN------DLIYYDQS--PDYCT [251]
Bf_Wnt3   ---KPSGMV------DSLYPRYSFFKA--------PGKD------DLIYFEVS--PNFCE [271]
Hs_Wnt3   ---ESRGWV------ETLRAKYSLFKP--------PTER------DLVYYENS--PNFCE [244]
Hs_Wnt3A  ---ESRGWV------ETLRPRYTYFKV--------PTER------DLVYYEAS--PNFCE [244]
Tc_WntA   ---WR----------KKLKAISADLKK--------PNKT------DLVYLDDS--PDYCE [240]
Lgi_WntA  ---------------KRLKRTNKLQKR--------PTKK------DLVYLNES--PDFCE [238]
Cte_WntA  ---------------HRLKPMDRYQKK--------PNKK------DLVYLQES--PDFCS [205]
Nv_Wnt4   ---GK----------HVLVPKNRKYKP--------HTQM------DLVYLVQS--PDFCE [245]
Hs_Wnt4   ---SS----------RALVPRNAQFKP--------HTDE------DLVYLEPS--PDFCE [242]
Bf_Wnt4   ---SR----------RELVPLNSDFKP--------HSSS------DLVYLDAS--PDFCV [245]
Tc_Wnt5   ----------------RLQLRDTRFRV--------PTAY------DLVYMEDS--PNYCI [245]
Spu_Wnt5  ----------------RLVNSDARFNK--------PTRD------DLVYLQPS--PDYCL [245]
Bf_Wnt5   ---KR----------YRLDRRNPRFNV--------FTDE------DLVYLNKS--PDYCN [248]
Hs_Wnt5A  ----------------KLVQVNSRFNS--------PTTQ------DLVYIDPS--PDYCV [245]
Hs_Wnt5B  ----------------RLELVNSRFTQ--------PTPE------DLVYVDPS--PDYCL [245]
Nv_Wnt2   ---G------------ELTNAEVSYKK--------PSRD------DLVYLEDS--PNYCM [237]
Bf_Wnt2   -----------------VLTKSDGFSG--------ASSA------DLCVLS----QEFCS [234]
Hs_Wnt2   ---------------TGFTVANERFKK--------PTKN------DLVYFENS--PDYCI [242]
Hs_Wnt2B  ---------------ANFTAARQGYRR--------ATRT------DLVYFDNS--PDYCV [242]
Tc_Wnt7   ---GIDSFRRPRKVHLVLKKGKIAIKK-------MPKKS------DLVFLQTS--PNYCE [256]
Spu_Wnt7  ---KRTRRPT-----FLKVKDSENYRK--------PRLS------HLVFLHRS--PNYCE [245]
Bf_Wnt7B  ---RRTRRPT-----FLKLKNSRTFEK--------PREI------SLVYLRGS--PNYCE [245]
Hs_Wnt7A  ---RNKRPT------FLKIKKPLSYRK--------PMDT------DLVYIEKS--PNYCE [245]
Hs_Wnt7B  ---RLRQPT------FLRIKQLRSYQK--------PMET------DLVYIEKS--PNYCE [245]
Nv_Wnt16  ---------------RKLKRKDNKKLR--------IPSS------SLVYLDES--PNYCY [245]
Hs_Wnt16  ---K-----------MRRREKDQRKIP--------IHKD------DLLYVNKS--PNYCV [251]
Pte_Wnt16 ---R-----------LRRRGKVKRKVP--------VQKE------DLVHIHRS--PNYCI [242]
Sko_Wnt16 ---------------RLRRKDRKNRKV--------PINT-----TEMVYMDQS--PNYCM [203]
Tad_6071  ----------------HTQLKSKLRSK--------SLSK------KLVYLQTS--VNYCL [232]
Tc_Wnt8   ---GA------------LTLGNSARHM--------PLESAGDVLPNLLYLEKS--PDFCL [249]
Nv_Wnt8B  ---GNFYE---------LTMLGTRPIS--------KKDN------NFIYSESS--PDYCQ [232]
Pdu_Wnt9  ---NNAGE-------QQLSLRKRRRLG--------PRKR------DLLFLEDS--INFCD [80]
Spu_Wnt9  ---DGENELVR----RRQPRPEEKIYPDSLTSPTSPGPG------DLVFERES--PDFCT [190]
Csp_Wnt9  ---QSTGK-------GQLTKRRKNSVQSN------PKKG------DLVFLEKS--PNYCE [185]
Bf_Wnt14  ---AGERAQL-----MNEPVGNEAPKG--------PKNN------DMVFVDDS--PSYCK [242]
Hs_Wnt9A  ---AAGEA-------GAISPPRGRASG-AGGSDPLPRTP------ELVHLDDS--PSFCL [245]
Hs_Wnt9B  ---ALGRL-------ELWAPARQGSLT----KGLAPRSG------DLVYMEDS--PSFCR [241]
Nv_Wnt8A  ---LVLKLPS-----RVFAPLTKKARR------------------SLVFLKPS--PDYCH [180]
Spu_Wnt8  ---LIDGNSA-----EDRFPQAVVSAS--------HNRR------DLVFLDQS--PDYCR [231]
Bf_Wnt8   ------------------NSASSKRNT--------GLKK------DMVFLEDS--PDYCR [234]
Hs_Wnt8A  ---DKRQLRAGNSAEGHWVPAEA-FLP--------SAEA------ELIFLEES--PDYCT [237]
Hs_Wnt8B  ---GNSA--------AGRGAIADTFRS--------ISTR------ELVHLEDS--PDYCL [230]

Aqu_WntII RQNDYTA-----NRSCIPQNILTQIESNEANPTHYPGYP-----LPA-CESLC--CSGEY [259]
Tad_8187  ATMPDGSILTTIGRNCT---------------RQGESFK-------S-CSQLCLKCGYKV [247]
Olo_WntII PNSAFGY-DGIHGRECI---------------SDDPSAP-------NYCPSFC--CGYGY [277]
Aqu_Wnt   QDTTYGI-LGTVGRQCS---------------NNLSDPD-------S-CDIIC--CGRGH [268]
Aqu_WntI  KDISKGS-FGVQGRLCD---------------PAVASKS---------CETIC--CGRGH [256]
Ml_WntA   RNITLGI-SGTEGRPCL---------------PRPHNTTTPIHLSET-CNTLC--CGRGY [268]
Ml_Wnt6   PNDAVGS-VGTSGRLCN---------------TASTDSD-------A-CANLC--CGRGH [274]
Ml_Wnt9   ADPELNW-AGTAGRRCV-------------IAADPRQRD-------H-CDVLC--CKRGF [291]
Olo_WntI  KDSSVGS-HGTHGRLCD---------------PESSGTE-------G-CAHLC--CGRGY [274]
Ml_WntX   PDQDRGS-LGTRGRRCT---------------LSGDKWE-------N-CEFLC--CGRGY [288]
Nv_WntA   PNPELGI-LGTRGRVCD---------------ANAKDNR-------G-CKKMC--CNRGY [286]
Nv_Wnt11  KNRKRGT-AGTHGRLCD---------------PTKRRGE-------GSCAYLC--CGRGH [280]
Tc_Wnt11  KDVKLGS-FGTVGRKCN---------------VTTNETN-------S-CRQLC--CGRGY [267]
Hs_Wnt11  KNEKVGS-HGTQDRQCN---------------KTSNGSD-------S-CDLMC--CGRGY [277]
Bf_Wnt11  VNNRKGS-YGTTGRLCN---------------KTSVGPD-------S-CQTMC--CGRGY [276]
Tc_Wnt10  AAPPLDV-WGTSGRLCS---------------LNATDQS-------S-CSSLC--CGRGY [284]
Nv_Wnt10  ENKELGI-FGTRGRICS---------------PESLDTD-------N-CQNLC--CERGY [274]
Bf_Wnt10  --------AKTTGRVR----------------QTSLGTT----------------LGK-- [244]
Spu_Wnt10 ADTRLDS-PGTRERYCN---------------RTSTGID-------G-CDSLC--CGRGY [285]
Hs_Wnt10A REPRLDS-AGTVGRLCN---------------KSSAGSD-------G-CGSMC--CGRGH [324]
Hs_Wnt10B RDPTMGS-PGTRGRACN---------------KTSRLLD-------G-CGSLC--CGRGH [309]
Nv_Wnt7A  KIKSLKV-PGTVGRVCS---------------RTPESAE-----DVS-CEVMC--CGRGY [284]
Spu_WntA  PNKRHGS-LGTHGRRCN---------------KTSTGVN-------G-CRLMC--CGRGY [273]
Sko_WntA  PNKKYFS-HGTHGRFCN---------------KTSRNSD-------S-CALMC--CGRGY [275]
Nv_Wnt6   SEYRTGS-LGTRGRTCN---------------ETSQGTG-------G-CELLC--CGRGY [171]
Nv_Wnt5   KNAAHGA-QGTRGRKCI---------------KESLGKD-------G-CNLLC--CSRGY [294]
Tc_Wnt6   PNNTLGS-FGTQGRTCV---------------ETSPGEE-------G-CSILC--CGRGS [279]
Spu_Wnt6  PDRKSGS-LGTEGRRCN---------------STSMDVG-------G-CDIMC--CGRGY [274]
Hs_Wnt6   PNRRTGS-PGTRGRACN---------------SSAPDLS-------G-CDLLC--CGRGH [290]
Bf_Wnt6   RNRKTGS-QGTKGRACN---------------ATSMGIG-------G-CDLLC--CGRGY [177]
Nv_Wnt1   RNPSAGS-LGTQGRECN---------------TTSMGTD-------G-CELMC--CGRGF [283]
Bf_Wnt1   NNPRLGF-EGTRGRECN---------------VTSRGLD-------G-CDLLC--CGRGY [284]
Tc_Wnt1   KNPKLGI-QGTHGRLCN---------------DTSMGVD-------G-CDIMC--CGRGY [324]
Spu_Wnt1  RNDKFGT-PGTRGRECN---------------ATSLGVD-------G-CDLMC--CSRGS [282]
Hs_Wnt1   YSGRLGT-AGTAGRACN---------------SSSPALD-------G-CELLC--CGRGH [279]
Nv_Wnt3   KNVTVGS-LGTSGRQCN---------------YTSNGID-------G-CELLC--CGRGH [275]
Spu_Wnt3  FDQEVGS-FGTQGRECN---------------RTSHGID-------G-CELLC--CGRGH [285]
Bf_Wnt3   PNNSTGS-LGTKGRECN---------------ITSQGID-------G-CQLMC--CGRGW [305]
Hs_Wnt3   PNPETGS-FGTRDRTCN---------------VTSHGID-------G-CDLLC--CGRGH [278]
Hs_Wnt3A  PNPETGS-FGTRDRTCN---------------VSSHGID-------G-CDLLC--CGRGH [278]
Tc_WntA   KNETLSI-LGTHGRICN---------------RTSQGID-------G-CRLLC--CGRGY [274]
Lgi_WntA  HNLENGS-VGTRGRECN---------------KTSYGLD-------G-CRLMC--CGRGY [272]
Cte_WntA  SNTTIGS-LGTQGRACN---------------KTSYGLD-------G-CSLMC--CGRGY [239]
Nv_Wnt4   PNPKTGS-LGTQGRICN---------------RTSQAID-------G-CDLMC--CGRGY [279]
Hs_Wnt4   QDMRSGV-LGTRGRTCN---------------KTSKAID-------G-CELLC--CGRGF [276]
Bf_Wnt4   RDTKVGS-MGTVGRVCN---------------KTSKAID-------G-CELLC--CGRGY [279]
Tc_Wnt5   RDERVGS-LGTQGRTCN---------------RTSQDLD-------G-CNLLC--CGRGY [279]
Spu_Wnt5  PDIQTGS-LGTTGRECN---------------KTSMGTD-------G-CTLMC--CGRGY [279]
Bf_Wnt5   ADPTIGS-LGTHGRECN---------------KTGLGTD-------G-CNLMC--CGRGY [282]
Hs_Wnt5A  RNESTGS-LGTQGRLCN---------------KTSEGMD-------G-CELMC--CGRGY [279]
Hs_Wnt5B  RNESTGS-LGTQGRLCN---------------KTSEGMD-------G-CELMC--CGRGY [279]
Nv_Wnt2   VDSNTGS-LGTSGRECN---------------GSASDTT-------GACSLLC--CGRGF [272]
Bf_Wnt2   --------LGTVGRQCN---------------RSSLGTD-------G-CDIMC--CGRGY [261]
Hs_Wnt2   RDREAGS-LGTAGRVCN---------------LTSRGMD-------S-CEVMC--CGRGY [276]
Hs_Wnt2B  LDKAAGS-LGTAGRVCS---------------KTSKGTD-------G-CEIMC--CGRGY [276]
Tc_Wnt7   RDLAAGS-LGTVGRSCN---------------RTSRGND-------G-CDLMC--CGRGY [290]
Spu_Wnt7  FDENNGS-MGTVGRRCN---------------RTSTSTD-------S-CDLMC--CGRGY [279]
Bf_Wnt7B  RDEATGS-LGTHGRRCN---------------RTSPYQD-------G-CDLMC--CGRGY [279]
Hs_Wnt7A  EDPVTGS-VGTQGRACN---------------KTAPQAS-------G-CDLMC--CGRGY [279]
Hs_Wnt7B  EDAATGS-VGTQGRLCN---------------RTSPGAD-------G-CDTMC--CGRGY [279]
Nv_Wnt16  RDKKLGI-DGTSGRECN---------------KNSSGVD-------G-CDLLC--CGSGY [279]
Hs_Wnt16  EDKKLGI-PGTQGRECN---------------RTSEGAD-------G-CNLLC--CGRGY [285]
Pte_Wnt16 EDFKRGI-LGTSGRRCN---------------RTAKGPQ-------S-CNLLC--CGRGY [276]
Sko_Wnt16 EDTLNGV-PGTSGRECN---------------RTSLLAD-------S-CDLLC--CGRGY [237]
Tad_6071  SNHKKSG-PGTRGRECK---------------MSVPTSD------PGHCNNLC--CGRGL [268]
Tc_Wnt8   SNNSTGW-PGTRGRTCS---------------RTTSASM---AERKS-CRNLCRSCGFRV [289]
Nv_Wnt8B  RNMTVGS-AGVLGRECE---------------GSKDELV-------R-CRQLCDSCRFDT [268]
Pdu_Wnt9  SSDF--S-PGTKGRECN-------------------------------SKRKC------- [99]
Spu_Wnt9  PSKYS---EGTGGRTCD---------------KIRT------------CNSLC--CGRGY [218]
Csp_Wnt9  PTAF-G--HGTTGRVCD---------------LNKN------------CDILC--CGRGY [213]
Bf_Wnt14  KGKYS---YGTRGRICD---------------KEKN------------CDSIC--CGRGH [270]
Hs_Wnt9A  AGRFS---PGTAGRRCH---------------REKN------------CESIC--CGRGH [273]
Hs_Wnt9B  PSKYS---PGTAGRVCS---------------REAS------------CSSLC--CGRGY [269]
Nv_Wnt8A  RDTKKGS-TGVLGRECS---------------SDSPNYL-------E-CIQMCTSCDYRV [216]
Spu_Wnt8  ANLTIGV-TGTAGRECMVREDVTEVSSSSSLTKDSTSPSSFRWVKQS-CSRLCRSCGMVI [289]
Bf_Wnt8   ENLTVGS-RGTLGREC----------------LRGGGKNMDKYEKKS-CKRLCKDCGYVP [276]
Hs_Wnt8A  CNSSLGI-YGTEGRECL---------------QNSHNTS--RWERRS-CGRLCTECGLQV [278]
Hs_Wnt8B  ENKTLGL-LGTEGRECL---------------RRGRALG--RWERRS-CRRLCGDCGLAV [271]

Aqu_WntII ETEEYTVSTTCYCHFV-WCCK-ISCEECEKTL----TRYKCT [295]
Tad_8187  KSVTVPKTVRCNCIYNLFLKNTVNCELCLKNV----THNWCI [285]
Olo_WntII FSYIEEKKRSCRCKLK--CCFELICDVCIVER----TKYRCK [313]
Aqu_Wnt   ITVTATQPKQC-CSFI-YCCR-IECQDCGEETF---TEYFCK [304]
Aqu_WntI  IEFTKDVEGKC-CKQV-GCCG-VQCNDCKRTL----TFYACR [291]
Ml_WntA   TAHRIEETVPCKCEFQ-WCCK-IVCENCTHVY----YTYTCN [304]
Ml_Wnt6   TSLRKRVNYDCNCRFV-YDHLEMKCSRCNTTV----TETRCT [311]
Ml_Wnt9   YTLFEVRTVDCNCKMESFCCN-LTCDRCNTTV----PIHYCN [328]
Olo_WntI  DTFEETDIEKCNCKFV-WCCR-IECEKCYRKV----KRSYCK [310]
Ml_WntX   RTEQFEELVDCNCTFK-FCCY-VQCEKCLEVK----SHHYCL [324]
Nv_WntA   DTFKLSNQVKCNCEFI-WCCK-VQCDMCKKDW----TEYRCR [322]
Nv_Wnt11  RTEEVVHEERCECKYI-WCCY-VKCQTCRKRV----RESRCL [316]
Tc_Wnt11  RTLVEEKLERCHCKYY-NCCY-VKCKICRTKT----QIYECG [303]
Hs_Wnt11  NPYTDRVVERCHCKYH-WCCY-VTCRRCERTV----ERYVCK [313]
Bf_Wnt11  NDFTVTVTERCNCKYH-WCCY-VTCDQCTRTE----KKYMCK [312]
Tc_Wnt10  NLVKQRRTVSCFCVFR-WCCT-VECRDCIEEK----WISICK [320]
Nv_Wnt10  TTKKLQVTKRCRCHFS-WCCY-LICDTCRETS----TVSICS [310]
Bf_Wnt10  ----------CRSKPSSFCLI-KEAKQAFKSA----ARS--- [268]
Spu_Wnt10 NIRLERRTEWCNCTFH-WCCY-VRCQQCHSSQ----WVNQCK [321]
Hs_Wnt10A NILRQTRSERCHCRFH-WCCF-VVCEECRITE----WVSVCK [360]
Hs_Wnt10B NVLRQTRVERCHCRFH-WCCY-VLCDECKVTE----WVNVCK [345]
Nv_Wnt7A  SVREQIKEWKCHCKFH-WCCR-VECAKCSKKL----MVHTCQ [320]
Spu_WntA  QTMLRHVTESCHCRFQ-WCCS-VECETCSRVE----ELHVCN [309]
Sko_WntA  QIMERRVEESCNCRFH-WCCV-VTCESCIRDE----ELHICN [311]
Nv_Wnt6   ERTVINEEVNCRCRFH-WCCE-VRCKKCKKER----VVFTCK [207]
Nv_Wnt5   KMKKEVQATRCRCKFH-WCCK-VKCKTCIKNV----TTHICN [330]
Tc_Wnt6   RSHDETEEKNCKCKFL-WCCE-VKCEKCNETR----TISTCL [315]
Spu_Wnt6  HEVLAEKRENCRCRFH-WCCV-VNCETCRIVQ----TIQTCN [310]
Hs_Wnt6   RQESVQLEENCLCRFH-WCCV-VQCHRCRVRK----ELSLCL [326]
Bf_Wnt6   KERQVVVGENCKCRFH-WCCV-VKCSKCTAVK----TVHECL [213]
Nv_Wnt1   TTSSQERVENCNCRFF-WCCE-VKCQKCKTRR----IISNCL [319]
Bf_Wnt1   ATRQEVTKERCNCTFQ-WCCQ-VKCEECVRTK----TIHTCL [320]
Tc_Wnt1   RTQEVVVFERCNCTFH-WCCE-VKCDVCRTKR----TIHTCV [360]
Spu_Wnt1  TTTEIKVKERCSCTFH-WCCK-VKCEECTSFR----TVHRCL [318]
Hs_Wnt1   RTRTQRVTERCNCTFH-WCCH-VSCRNCTHTR----VLHECL [315]
Nv_Wnt3   NIQQAKITRNCNCVFK-WCCE-VKCERCKEVV----NIYTCK [311]
Spu_Wnt3  NTMTVVRRERCDCVFV-WCCK-VVCKECVRVI----DVHTCK [321]
Bf_Wnt3   NTRTEMRTEKCHCQFH-WCCY-VTCQECQKKH----QVHTCK [341]
Hs_Wnt3   NTRTEKRKEKCHCIFH-WCCY-VSCQECIRIY----DVHTCK [314]
Hs_Wnt3A  NARAERRREKCRCVFH-WCCY-VSCQECTRVY----DVHTCK [314]
Tc_WntA   QTRVREVEEKCKCHFV-WCCN-VVCDICRYRR----EEHVCN [310]
Lgi_WntA  YTLIKEEKDDCDCKFY-WCCR-VECKKCTNVK----EMHYCN [308]
Cte_WntA  QTTLITVVEDCNCKFV-WCCN-VVCDECIKRE----ERHICN [275]
Nv_Wnt4   VSRTEVRQEQCACKFF-WCCH-VRCQTCMRRV----EVSYCK [315]
Hs_Wnt4   HTAQVELAERCSCKFH-WCCF-VKCRQCQRLV----ELHTCR [312]
Bf_Wnt4   NTHTREVVERCSCKFH-WCCY-VKCKTCRRTV----EVHTCK [315]
Tc_Wnt5   NTLKSTIKERCHCKFK-WCCE-VECKTCVRSV----DVHTCK [315]
Spu_Wnt5  NSFTKEVVERCKCKFK-WCCY-VKCRKCRTLV----DVHVCK [315]
Bf_Wnt5   NTFKREKVERCNCKFH-WCCY-VKCKRCRSIK----NVYVCK [318]
Hs_Wnt5A  DQFKTVQTERCHCKFH-WCCY-VKCKKCTEIV----DQFVCK [315]
Hs_Wnt5B  NQFKSVQVERCHCKFH-WCCF-VRCKKCTEIV----DQYICK [315]
Nv_Wnt2   NTIQIEEEYKCHCKFH-WCCY-VKCQTCRRTTLAGSEIEKIR [312]
Bf_Wnt2   DTTRVKRSRKCECKFH-WCCF-VRCKECSEII----DVFTCK [297]
Hs_Wnt2   DTSHVTRMTKCGCKFH-WCCA-VRCQDCLEAL----DVHTCK [312]
Hs_Wnt2B  DTTRVTRVTQCECKFH-WCCA-VRCKECRNTV----DVHTCK [312]
Tc_Wnt7   NTHQYTRTWQCRCKFH-WCCY-VDCDTCSERT----EEYTCK [326]
Spu_Wnt7  NTHQYTKIWQCNCKFY-WCCY-VRCNQCSEQT----EEYTCK [315]
Bf_Wnt7B  NTHQFVKTWQCNCKFH-WCCY-VKCNQCSERT----EEYTCK [315]
Hs_Wnt7A  NTHQYARVWQCNCKFH-WCCY-VKCNTCSERT----EMYTCK [315]
Hs_Wnt7B  NTHQYTKVWQCNCKFH-WCCF-VKCNTCSERT----EVFTCK [315]
Nv_Wnt16  NTQTVRSVHSCHCRFI-WCCN-VVCKKCEKIF----DRYTCK [315]
Hs_Wnt16  NTHVVRHVERCECKFI-WCCY-VRCRRCESMT----DVHTCK [321]
Pte_Wnt16 NTQVHRRLERCQCKFH-WCCY-VKCKTCETME----EIYTCK [312]
Sko_Wnt16 NTQVVRYVERCGCKFI-WCCY-VKCNTCETMI----DRYTCK [273]
Tad_6071  ITNLTITNNNCKCTYT-WCCQ-MVCEKCLITR----YKYYCK [304]
Tc_Wnt8   RKQEKKVTKRCNCKFI-WCCE-VECDVCVEYV----NEFTCH [325]
Nv_Wnt8B  QEFTEIKNTFCNCKFH-WCCK-VKCMTCKETT----RKTRCV [304]
Pdu_Wnt9  -----------------------------EEI---------- [102]
Spu_Wnt9  NIRSVMVTRACQCRFH-WCCD-VICQRCTTRE----EIHLCR [254]
Csp_Wnt9  NIHTRIVDKPCHCQVI-WCCH-VKCQRCSVRE----DIYTCK [249]
Bf_Wnt14  NTQSLVIKRPCQCQVK-WCCY-VECKECNTRE----NIYMCK [306]
Hs_Wnt9A  NTQSRVVTRPCQCQVR-WCCY-VECRQCTQRE----EVYTCK [309]
Hs_Wnt9B  DTQSRLVAFSCHCQVQ-WCCY-VECQQCVQEE----LVYTCK [305]
Nv_Wnt8A  EKKLAVRSSKCNCKFV-WCCD-IKCSECKKLV----AVTKCV [252]
Spu_Wnt8  RKTQVIITSSCNCNFV-WCCQ-VKCDTCRRTV----TRRTCQ [325]
Bf_Wnt8   KRITTEVTSSCNCKFH-WCCS-VKCSQCTKTV----TKYICV [312]
Hs_Wnt8A  EERKTEVISSCNCKFQ-WCCT-VKCDQCRHVV----SKYYCA [314]
Hs_Wnt8B  EERRAETVSSCNCKFH-WCCA-VRCEQCRRRV----TKYFCS [307]

;
END;
